# Supplementary material for: rac-(E,E)-N,N′-Bis(2-chloro­benzyl­idene)cyclo­hexane-1,2-di­amine
Source: Acta Crystallogr Sect E Struct Rep Online. 2013 Jun 12;69(Pt 7):o1075. doi: 10.1107/S1600536813014554 (PMC3770357; doi:10.1107/S1600536813014554)
Supplement: Supplementary file 1 [file e-69-o1075-sup1.cif]

##############################################################################
#                                                                            #
# This CIF contains the data in a paper accepted for publication in          #
# Acta Crystallographica Section E. It conforms to the requirements of       #
# Notes for Authors for Acta Crystallographica Section E, and has been       #
# peer reviewed under the auspices of the IUCr Commission on Journals.       #
#                                                                            #
# Full details of the Crystallographic Information File format               #
# are given in the paper "The Crystallographic Information File (CIF):       #
# a New Standard Archive File for Crystallography" by S. R. Hall, F. H.      #
# Allen and I. D. Brown [Acta Cryst. (1991), A47, 655-685].                  #
#                                                                            #
# The current version of the core CIF dictionary is obtainable from          #
# ftp://ftp.iucr.org/pub/cif_core.dic.                                       #
#                                                                            #
# Software is freely available for graphical display of the structure(s)     #
# in this CIF. For information consult the CIF software page                 #
# http://www.iucr.org/resources/cif/software.                                #
#                                                                            #
# This file may be used for bona fide research purposes within the           #
# scientific community so long as proper attribution is given to the journal # 
# article from which it was obtained.                                        #
#                                                                            #
##############################################################################
data_I
_audit_creation_method     SHELXL97
_chemical_name_systematic
;\
<i>rac</i>-(<i>E</i>,<i>E</i>)-<i>N</i>,<i>N</i>'-\
Bis(2-chlorobenzylidene)cyclohexane-1,2-diamine
;
_chemical_name_common
;
;
_chemical_formula_moiety     'C20 H20 Cl2 N2'
_chemical_formula_sum     'C20 H20 Cl2 N2'
_chemical_formula_iupac     'C20 H20 Cl2 N2'
_chemical_formula_weight     359.28
_chemical_melting_point     ?
_symmetry_cell_setting     monoclinic
_symmetry_space_group_name_H-M     'P 21/n'
_symmetry_space_group_name_Hall     '-P 2yn'
loop_
    _symmetry_equiv_pos_as_xyz
    'x, y, z'
    '-x+1/2, y+1/2, -z+1/2'
    '-x, -y, -z'
    'x-1/2, -y-1/2, z-1/2'
_cell_length_a     5.9029(5)
_cell_length_b     19.5613(13)
_cell_length_c     16.1662(11)
_cell_angle_alpha     90.00
_cell_angle_beta     93.493(7)
_cell_angle_gamma     90.00
_cell_volume     1863.2(2)
_cell_formula_units_Z     4
_cell_measurement_reflns_used     2442
_cell_measurement_theta_min     3.1179
_cell_measurement_theta_max     29.0788
_cell_measurement_temperature     293(2)
_exptl_crystal_description     block
_exptl_crystal_colour     colourless
_exptl_crystal_size_max     0.30
_exptl_crystal_size_mid     0.20
_exptl_crystal_size_min     0.15
_exptl_crystal_density_diffrn     1.281
_exptl_crystal_density_meas     ?
_exptl_crystal_density_method     'not measured'
_exptl_crystal_F_000     752
_exptl_absorpt_coefficient_mu     0.352
_exptl_absorpt_correction_type     multi-scan
_exptl_absorpt_process_details     '(CrysAlis PRO; Agilent, 2011)'
_exptl_absorpt_correction_T_min     0.9019
_exptl_absorpt_correction_T_max     0.9492
_exptl_special_details     ?
_diffrn_ambient_temperature     293(2)
_diffrn_radiation_type     MoK\a
_diffrn_radiation_wavelength     0.71073
_diffrn_radiation_source     'Enhance (Mo) X-ray Source'
_diffrn_radiation_monochromator     graphite
_diffrn_measurement_device_type     'Agilent Xcalibur Eos'
_diffrn_measurement_method     \w
_diffrn_detector_area_resol_mean     16.0534
_diffrn_reflns_number     7483
_diffrn_reflns_av_R_equivalents     0.0302
_diffrn_reflns_av_sigmaI/netI     0.0405
_diffrn_reflns_theta_min     3.27
_diffrn_reflns_theta_max     25.03
_diffrn_reflns_theta_full     25.03
_diffrn_measured_fraction_theta_max     0.998
_diffrn_measured_fraction_theta_full     0.998
_diffrn_reflns_limit_h_min     -7
_diffrn_reflns_limit_h_max     6
_diffrn_reflns_limit_k_min     -23
_diffrn_reflns_limit_k_max     18
_diffrn_reflns_limit_l_min     -19
_diffrn_reflns_limit_l_max     17
_diffrn_standards_number     0
_diffrn_standards_interval_count     .
_diffrn_standards_interval_time     .
_diffrn_standards_decay_%     ?
_refine_special_details
;
Refinement of <i>F</i>^2^ against ALL reflections. The weighted <i>R</i>-factor
<i>wR</i> and goodness of fit <i>S</i> are based on <i>F</i>^2^, conventional
<i>R</i>-factors <i>R</i> are based on <i>F</i>, with <i>F</i> set to zero for
negative <i>F</i>^2^. The threshold expression of <i>F</i>^2^ >
\s(<i>F</i>^2^) is used only for calculating <i>R</i>-factors(gt) <i>etc</i>.
and is not relevant to the choice of reflections for refinement.
<i>R</i>-factors based on <i>F</i>^2^ are statistically about twice as large
as those based on <i>F</i>, and <i>R</i>-factors based on ALL data will be
even larger.
;
_reflns_number_total     3273
_reflns_number_gt     2252
_reflns_threshold_expression     I>2\s(I)
_refine_ls_structure_factor_coef     Fsqd
_refine_ls_matrix_type     full
_refine_ls_R_factor_all     0.0735
_refine_ls_R_factor_gt     0.0458
_refine_ls_wR_factor_gt     0.0921
_refine_ls_wR_factor_ref     0.1055
_refine_ls_goodness_of_fit_ref     1.024
_refine_ls_restrained_S_all     1.024
_refine_ls_number_reflns     3273
_refine_ls_number_parameters     217
_refine_ls_number_restraints     0
_refine_ls_hydrogen_treatment     constr
_refine_ls_weighting_scheme     calc
_refine_ls_weighting_details
       'calc w = 1/[\s^2^(Fo^2^)+(0.0349P)^2^+0.4202P] where P=(Fo^2^+2Fc^2^)/3'
_atom_sites_solution_hydrogens     geom
_atom_sites_solution_primary     direct
_atom_sites_solution_secondary     difmap
_refine_ls_shift/su_max     0.000
_refine_ls_shift/su_mean     0.000
_refine_diff_density_max     0.276
_refine_diff_density_min     -0.204
_refine_ls_extinction_method     none
_refine_ls_extinction_coef     ?
loop_
    _atom_type_symbol
    _atom_type_description
    _atom_type_scat_dispersion_real
    _atom_type_scat_dispersion_imag
    _atom_type_scat_source
    'C' 'C' 0.0033 0.0016
                         'International Tables Vol C Tables 4.2.6.8 and 6.1.1.4'
    'H' 'H' 0.0000 0.0000
                         'International Tables Vol C Tables 4.2.6.8 and 6.1.1.4'
    'N' 'N' 0.0061 0.0033
                         'International Tables Vol C Tables 4.2.6.8 and 6.1.1.4'
    'Cl' 'Cl' 0.1484 0.1585
                         'International Tables Vol C Tables 4.2.6.8 and 6.1.1.4'
_computing_data_collection     'CrysAlis PRO (Agilent, 2011)'
_computing_cell_refinement     'CrysAlis PRO (Agilent, 2011)'
_computing_data_reduction     'CrysAlis PRO (Agilent, 2011)'
_computing_structure_solution     'SHELXS97 (Sheldrick, 2008)'
_computing_structure_refinement     'SHELXL97 (Sheldrick, 2008)'
_computing_molecular_graphics     'ORTEPIII (Burnett & Johnson, 1996)'
_computing_publication_material     'SHELXL97 (Sheldrick, 2008)'
loop_
    _atom_site_type_symbol
    _atom_site_label
    _atom_site_fract_x
    _atom_site_fract_y
    _atom_site_fract_z
    _atom_site_U_iso_or_equiv
    _atom_site_adp_type
    _atom_site_calc_flag
    _atom_site_refinement_flags
    _atom_site_occupancy
    _atom_site_symmetry_multiplicity
    _atom_site_disorder_assembly
    _atom_site_disorder_group
    Cl Cl1 0.73684(13) 0.05324(3) 0.02770(4) 0.0762(2) Uani d . 1 1 . .
    Cl Cl2 1.12436(13) 0.46542(4) 0.17646(5) 0.0914(3) Uani d . 1 1 . .
    N N1 0.7836(3) 0.26396(10) -0.03727(11) 0.0555(5) Uani d . 1 1 . .
    C C8 0.9564(4) 0.17516(12) 0.04725(12) 0.0489(6) Uani d . 1 1 . .
    C C1 0.5739(4) 0.29405(11) -0.07382(12) 0.0520(6) Uani d . 1 1 . .
    H H1B 0.4442 0.2674 -0.0567 0.062 Uiso calc R 1 1 . .
    C C6 0.5559(4) 0.36693(12) -0.04157(13) 0.0583(7) Uani d . 1 1 . .
    H H6A 0.6885 0.3932 -0.0568 0.070 Uiso calc R 1 1 . .
    N N2 0.5510(4) 0.36480(10) 0.04896(11) 0.0613(6) Uani d . 1 1 . .
    C C14 0.7170(5) 0.39062(12) 0.09007(14) 0.0586(6) Uani d . 1 1 . .
    H H14A 0.8318 0.4110 0.0617 0.070 Uiso calc R 1 1 . .
    C C7 0.7660(4) 0.20790(12) -0.00033(12) 0.0492(6) Uani d . 1 1 . .
    H H7A 0.6258 0.1861 -0.0032 0.059 Uiso calc R 1 1 . .
    C C13 1.1395(4) 0.21396(13) 0.07903(13) 0.0587(6) Uani d . 1 1 . .
    H H13A 1.1465 0.2602 0.0661 0.070 Uiso calc R 1 1 . .
    C C15 0.7373(4) 0.38992(12) 0.18143(14) 0.0550(6) Uani d . 1 1 . .
    C C10 1.1237(5) 0.07662(14) 0.11857(14) 0.0673(8) Uani d . 1 1 . .
    H H10A 1.1179 0.0304 0.1317 0.081 Uiso calc R 1 1 . .
    C C9 0.9546(4) 0.10611(12) 0.06799(12) 0.0540(6) Uani d . 1 1 . .
    C C16 0.9153(4) 0.42153(12) 0.22641(15) 0.0615(7) Uani d . 1 1 . .
    C C20 0.5769(5) 0.35715(13) 0.22604(15) 0.0669(7) Uani d . 1 1 . .
    H H20A 0.4546 0.3359 0.1976 0.080 Uiso calc R 1 1 . .
    C C11 1.3010(5) 0.11644(17) 0.14930(15) 0.0777(9) Uani d . 1 1 . .
    H H11A 1.4156 0.0972 0.1838 0.093 Uiso calc R 1 1 . .
    C C17 0.9323(5) 0.42009(15) 0.31214(17) 0.0756(8) Uani d . 1 1 . .
    H H17A 1.0535 0.4415 0.3411 0.091 Uiso calc R 1 1 . .
    C C2 0.5740(4) 0.29389(13) -0.16818(13) 0.0634(7) Uani d . 1 1 . .
    H H2B 0.7073 0.3178 -0.1853 0.076 Uiso calc R 1 1 . .
    H H2C 0.5804 0.2472 -0.1880 0.076 Uiso calc R 1 1 . .
    C C3 0.3615(5) 0.32848(13) -0.20597(14) 0.0679(7) Uani d . 1 1 . .
    H H3A 0.3679 0.3298 -0.2658 0.081 Uiso calc R 1 1 . .
    H H3B 0.2292 0.3020 -0.1931 0.081 Uiso calc R 1 1 . .
    C C5 0.3413(5) 0.40078(14) -0.07892(15) 0.0783(9) Uani d . 1 1 . .
    H H5A 0.3340 0.4476 -0.0594 0.094 Uiso calc R 1 1 . .
    H H5B 0.2093 0.3766 -0.0610 0.094 Uiso calc R 1 1 . .
    C C12 1.3100(4) 0.18501(17) 0.12915(15) 0.0725(8) Uani d . 1 1 . .
    H H12A 1.4315 0.2116 0.1495 0.087 Uiso calc R 1 1 . .
    C C19 0.5930(5) 0.35511(14) 0.31149(17) 0.0783(8) Uani d . 1 1 . .
    H H19A 0.4841 0.3322 0.3401 0.094 Uiso calc R 1 1 . .
    C C4 0.3382(5) 0.40022(14) -0.17353(16) 0.0825(9) Uani d . 1 1 . .
    H H4A 0.1970 0.4199 -0.1962 0.099 Uiso calc R 1 1 . .
    H H4B 0.4620 0.4281 -0.1915 0.099 Uiso calc R 1 1 . .
    C C18 0.7716(6) 0.38728(15) 0.35396(17) 0.0819(9) Uani d . 1 1 . .
    H H18A 0.7825 0.3866 0.4116 0.098 Uiso calc R 1 1 . .
loop_
    _atom_site_aniso_label
    _atom_site_aniso_U_11
    _atom_site_aniso_U_22
    _atom_site_aniso_U_33
    _atom_site_aniso_U_12
    _atom_site_aniso_U_13
    _atom_site_aniso_U_23
    Cl1 0.0871(5) 0.0566(4) 0.0835(5) 0.0021(4) -0.0058(4) 0.0000(3)
    Cl2 0.0686(5) 0.1026(6) 0.1027(6) -0.0136(4) 0.0018(4) -0.0098(4)
    N1 0.0581(13) 0.0600(13) 0.0482(11) 0.0065(10) 0.0025(10) 0.0112(9)
    C8 0.0547(15) 0.0576(15) 0.0350(11) 0.0102(12) 0.0076(10) -0.0003(10)
    C1 0.0560(15) 0.0538(14) 0.0457(12) 0.0028(12) 0.0003(11) 0.0077(10)
    C6 0.0690(17) 0.0549(15) 0.0499(13) 0.0001(13) -0.0050(12) 0.0039(11)
    N2 0.0686(14) 0.0649(13) 0.0497(11) 0.0024(11) -0.0019(10) -0.0047(9)
    C14 0.0677(17) 0.0493(14) 0.0583(15) 0.0044(13) 0.0002(13) -0.0018(11)
    C7 0.0542(14) 0.0543(14) 0.0393(11) 0.0055(12) 0.0034(10) -0.0002(11)
    C13 0.0649(17) 0.0636(16) 0.0478(13) 0.0032(13) 0.0052(12) -0.0007(11)
    C15 0.0638(16) 0.0454(14) 0.0547(14) 0.0065(12) -0.0065(13) -0.0056(11)
    C10 0.087(2) 0.0641(17) 0.0496(14) 0.0270(16) -0.0021(14) -0.0012(12)
    C9 0.0653(16) 0.0589(15) 0.0376(12) 0.0145(13) 0.0024(11) -0.0025(10)
    C16 0.0647(17) 0.0533(15) 0.0656(16) 0.0062(13) -0.0041(13) -0.0067(12)
    C20 0.0782(19) 0.0636(17) 0.0576(16) -0.0079(15) -0.0060(14) -0.0053(12)
    C11 0.081(2) 0.097(2) 0.0536(15) 0.0358(18) -0.0137(15) -0.0084(15)
    C17 0.081(2) 0.076(2) 0.0680(18) 0.0003(17) -0.0157(16) -0.0181(15)
    C2 0.0752(18) 0.0686(17) 0.0461(13) 0.0056(14) 0.0021(13) 0.0066(12)
    C3 0.0817(19) 0.0721(18) 0.0481(14) 0.0024(15) -0.0103(13) 0.0079(12)
    C5 0.096(2) 0.0648(17) 0.0712(18) 0.0260(16) -0.0146(16) -0.0042(14)
    C12 0.0621(17) 0.098(2) 0.0570(16) 0.0101(17) -0.0040(14) -0.0143(15)
    C19 0.095(2) 0.0727(19) 0.0674(18) -0.0071(17) 0.0074(16) 0.0016(14)
    C4 0.100(2) 0.0716(19) 0.0717(18) 0.0166(17) -0.0243(17) 0.0146(14)
    C18 0.111(3) 0.077(2) 0.0552(16) 0.0005(19) -0.0075(18) -0.0097(14)
_geom_special_details
;
All e.s.d.'s (except the e.s.d. in the dihedral angle between two l.s. planes)
are estimated using the full covariance matrix. The cell e.s.d.'s are taken
into account individually in the estimation of e.s.d.'s in distances, angles
and torsion angles; correlations between e.s.d.'s in cell parameters are only
used when they are defined by crystal symmetry. An approximate (isotropic)
treatment of cell e.s.d.'s is used for estimating e.s.d.'s involving l.s.
planes.
;
loop_
    _geom_bond_atom_site_label_1
    _geom_bond_atom_site_label_2
    _geom_bond_site_symmetry_2
    _geom_bond_distance
    _geom_bond_publ_flag
    Cl1 C9 . 1.745(2) ?
    Cl2 C16 . 1.742(3) ?
    N1 C7 . 1.256(3) ?
    N1 C1 . 1.462(3) ?
    C8 C9 . 1.392(3) ?
    C8 C13 . 1.393(3) ?
    C8 C7 . 1.469(3) ?
    C1 C6 . 1.524(3) ?
    C1 C2 . 1.525(3) ?
    C1 H1B . 0.9800 ?
    C6 N2 . 1.466(3) ?
    C6 C5 . 1.522(3) ?
    C6 H6A . 0.9800 ?
    N2 C14 . 1.256(3) ?
    C14 C15 . 1.475(3) ?
    C14 H14A . 0.9300 ?
    C7 H7A . 0.9300 ?
    C13 C12 . 1.375(3) ?
    C13 H13A . 0.9300 ?
    C15 C20 . 1.383(3) ?
    C15 C16 . 1.386(3) ?
    C10 C11 . 1.373(4) ?
    C10 C9 . 1.378(3) ?
    C10 H10A . 0.9300 ?
    C16 C17 . 1.384(3) ?
    C20 C19 . 1.379(3) ?
    C20 H20A . 0.9300 ?
    C11 C12 . 1.382(4) ?
    C11 H11A . 0.9300 ?
    C17 C18 . 1.359(4) ?
    C17 H17A . 0.9300 ?
    C2 C3 . 1.520(3) ?
    C2 H2B . 0.9700 ?
    C2 H2C . 0.9700 ?
    C3 C4 . 1.507(4) ?
    C3 H3A . 0.9700 ?
    C3 H3B . 0.9700 ?
    C5 C4 . 1.529(3) ?
    C5 H5A . 0.9700 ?
    C5 H5B . 0.9700 ?
    C12 H12A . 0.9300 ?
    C19 C18 . 1.375(4) ?
    C19 H19A . 0.9300 ?
    C4 H4A . 0.9700 ?
    C4 H4B . 0.9700 ?
    C18 H18A . 0.9300 ?
loop_
    _geom_angle_atom_site_label_1
    _geom_angle_atom_site_label_2
    _geom_angle_atom_site_label_3
    _geom_angle_site_symmetry_1
    _geom_angle_site_symmetry_3
    _geom_angle
    _geom_angle_publ_flag
    C7 N1 C1 . . 116.8(2) ?
    C9 C8 C13 . . 117.2(2) ?
    C9 C8 C7 . . 122.2(2) ?
    C13 C8 C7 . . 120.5(2) ?
    N1 C1 C6 . . 108.26(18) ?
    N1 C1 C2 . . 110.58(19) ?
    C6 C1 C2 . . 110.38(18) ?
    N1 C1 H1B . . 109.2 ?
    C6 C1 H1B . . 109.2 ?
    C2 C1 H1B . . 109.2 ?
    N2 C6 C5 . . 110.0(2) ?
    N2 C6 C1 . . 108.72(18) ?
    C5 C6 C1 . . 110.19(19) ?
    N2 C6 H6A . . 109.3 ?
    C5 C6 H6A . . 109.3 ?
    C1 C6 H6A . . 109.3 ?
    C14 N2 C6 . . 117.0(2) ?
    N2 C14 C15 . . 122.6(3) ?
    N2 C14 H14A . . 118.7 ?
    C15 C14 H14A . . 118.7 ?
    N1 C7 C8 . . 123.1(2) ?
    N1 C7 H7A . . 118.4 ?
    C8 C7 H7A . . 118.4 ?
    C12 C13 C8 . . 121.1(3) ?
    C12 C13 H13A . . 119.5 ?
    C8 C13 H13A . . 119.5 ?
    C20 C15 C16 . . 117.0(2) ?
    C20 C15 C14 . . 120.7(2) ?
    C16 C15 C14 . . 122.3(3) ?
    C11 C10 C9 . . 119.1(3) ?
    C11 C10 H10A . . 120.5 ?
    C9 C10 H10A . . 120.5 ?
    C10 C9 C8 . . 122.2(2) ?
    C10 C9 Cl1 . . 117.6(2) ?
    C8 C9 Cl1 . . 120.09(17) ?
    C17 C16 C15 . . 121.5(3) ?
    C17 C16 Cl2 . . 117.6(2) ?
    C15 C16 Cl2 . . 120.8(2) ?
    C19 C20 C15 . . 121.9(2) ?
    C19 C20 H20A . . 119.1 ?
    C15 C20 H20A . . 119.1 ?
    C10 C11 C12 . . 120.3(2) ?
    C10 C11 H11A . . 119.9 ?
    C12 C11 H11A . . 119.9 ?
    C18 C17 C16 . . 119.8(3) ?
    C18 C17 H17A . . 120.1 ?
    C16 C17 H17A . . 120.1 ?
    C3 C2 C1 . . 110.5(2) ?
    C3 C2 H2B . . 109.5 ?
    C1 C2 H2B . . 109.5 ?
    C3 C2 H2C . . 109.5 ?
    C1 C2 H2C . . 109.5 ?
    H2B C2 H2C . . 108.1 ?
    C4 C3 C2 . . 111.4(2) ?
    C4 C3 H3A . . 109.3 ?
    C2 C3 H3A . . 109.3 ?
    C4 C3 H3B . . 109.3 ?
    C2 C3 H3B . . 109.3 ?
    H3A C3 H3B . . 108.0 ?
    C6 C5 C4 . . 110.7(2) ?
    C6 C5 H5A . . 109.5 ?
    C4 C5 H5A . . 109.5 ?
    C6 C5 H5B . . 109.5 ?
    C4 C5 H5B . . 109.5 ?
    H5A C5 H5B . . 108.1 ?
    C13 C12 C11 . . 120.1(3) ?
    C13 C12 H12A . . 119.9 ?
    C11 C12 H12A . . 119.9 ?
    C18 C19 C20 . . 119.4(3) ?
    C18 C19 H19A . . 120.3 ?
    C20 C19 H19A . . 120.3 ?
    C3 C4 C5 . . 111.0(2) ?
    C3 C4 H4A . . 109.4 ?
    C5 C4 H4A . . 109.4 ?
    C3 C4 H4B . . 109.4 ?
    C5 C4 H4B . . 109.4 ?
    H4A C4 H4B . . 108.0 ?
    C17 C18 C19 . . 120.3(3) ?
    C17 C18 H18A . . 119.8 ?
    C19 C18 H18A . . 119.8 ?
loop_
    _geom_torsion_atom_site_label_1
    _geom_torsion_atom_site_label_2
    _geom_torsion_atom_site_label_3
    _geom_torsion_atom_site_label_4
    _geom_torsion_site_symmetry_1
    _geom_torsion_site_symmetry_2
    _geom_torsion_site_symmetry_3
    _geom_torsion_site_symmetry_4
    _geom_torsion
    _geom_torsion_publ_flag
    C7 N1 C1 C6 . . . . 126.4(2) ?
    C7 N1 C1 C2 . . . . -112.5(2) ?
    N1 C1 C6 N2 . . . . -60.1(3) ?
    C2 C1 C6 N2 . . . . 178.69(19) ?
    N1 C1 C6 C5 . . . . 179.2(2) ?
    C2 C1 C6 C5 . . . . 58.1(3) ?
    C5 C6 N2 C14 . . . . -125.3(2) ?
    C1 C6 N2 C14 . . . . 114.0(2) ?
    C6 N2 C14 C15 . . . . -178.0(2) ?
    C1 N1 C7 C8 . . . . -173.03(19) ?
    C9 C8 C7 N1 . . . . -161.7(2) ?
    C13 C8 C7 N1 . . . . 23.4(3) ?
    C9 C8 C13 C12 . . . . -0.4(3) ?
    C7 C8 C13 C12 . . . . 174.8(2) ?
    N2 C14 C15 C20 . . . . 3.3(4) ?
    N2 C14 C15 C16 . . . . -176.7(2) ?
    C11 C10 C9 C8 . . . . -0.4(4) ?
    C11 C10 C9 Cl1 . . . . 178.1(2) ?
    C13 C8 C9 C10 . . . . 0.8(3) ?
    C7 C8 C9 C10 . . . . -174.3(2) ?
    C13 C8 C9 Cl1 . . . . -177.66(17) ?
    C7 C8 C9 Cl1 . . . . 7.3(3) ?
    C20 C15 C16 C17 . . . . 0.3(4) ?
    C14 C15 C16 C17 . . . . -179.7(2) ?
    C20 C15 C16 Cl2 . . . . -178.99(19) ?
    C14 C15 C16 Cl2 . . . . 1.0(3) ?
    C16 C15 C20 C19 . . . . -0.7(4) ?
    C14 C15 C20 C19 . . . . 179.3(2) ?
    C9 C10 C11 C12 . . . . -0.5(4) ?
    C15 C16 C17 C18 . . . . -0.2(4) ?
    Cl2 C16 C17 C18 . . . . 179.1(2) ?
    N1 C1 C2 C3 . . . . -177.1(2) ?
    C6 C1 C2 C3 . . . . -57.3(3) ?
    C1 C2 C3 C4 . . . . 56.3(3) ?
    N2 C6 C5 C4 . . . . -177.2(2) ?
    C1 C6 C5 C4 . . . . -57.3(3) ?
    C8 C13 C12 C11 . . . . -0.4(4) ?
    C10 C11 C12 C13 . . . . 0.9(4) ?
    C15 C20 C19 C18 . . . . 0.9(4) ?
    C2 C3 C4 C5 . . . . -55.8(3) ?
    C6 C5 C4 C3 . . . . 56.3(3) ?
    C16 C17 C18 C19 . . . . 0.5(4) ?
    C20 C19 C18 C17 . . . . -0.8(4) ?
loop_
    _geom_hbond_atom_site_label_D
    _geom_hbond_atom_site_label_H
    _geom_hbond_atom_site_label_A
    _geom_hbond_site_symmetry_A
    _geom_hbond_distance_DH
    _geom_hbond_distance_HA
    _geom_hbond_distance_DA
    _geom_hbond_angle_DHA
    _geom_hbond_publ_flag
    C7 H7A Cl1 . 0.93 2.72 3.066(2) 103 no
    C14 H14A Cl2 . 0.93 2.68 3.076(3) 107 no
_iucr_refine_instructions_details
;
7:09 PM 5/24/2013TITL exp_428 in P21/n #14
CELL 0.71073 5.902895 19.561261 16.166204 90 93.4935 90
ZERR 4 0.000482 0.001302 0.001066 0 0.0073 0
LATT 1
SYMM 0.5-X,0.5+Y,0.5-Z
SFAC C H N Cl
UNIT 80 80 8 8
SHEL 99999.99 0.84
L.S. 20 0 0 511
PLAN  20
REM reset to P21/n #14
CONF
BOND $H
BOND
Size 0.3 0.2 0.15
fmap 2
ACTA
REM <HKL>D:/Salim/exp_428/struct/olex2_exp_428/exp_428.hkl</HKL>
EQIV $1 x, y, z
EQIV $2 -x, -y, -z
EQIV $3 0.5-x, 0.5+y, 0.5-z
EQIV $4 -0.5+x, -0.5-y, -0.5+z
EQIV $5 -1+x, y, z
EQIV $6 2-x, -y, -z
EQIV $7 1+x, y, z
EQIV $8 1-x, -y, -z
EQIV $9 1-x, -y, -z
HTAB Cl1 C11_$5
HTAB Cl1 C10_$6
HTAB Cl2 C20_$7
RTAB Cl1 Cl1_$9
RTAB Cl1 Cl1_$6
WGHT    0.034900    0.420200
FVAR       5.13265
CL1   4    0.736842    0.053237    0.027699    11.00000    0.08707    0.05662 =
         0.08346    0.00005   -0.00584    0.00208
CL2   4    1.124363    0.465418    0.176465    11.00000    0.06863    0.10257 =
         0.10266   -0.00976    0.00184   -0.01357
N1    3    0.783600    0.263960   -0.037270    11.00000    0.05806    0.05999 =
         0.04823    0.01121    0.00251    0.00650
C8    1    0.956389    0.175158    0.047247    11.00000    0.05467    0.05759 =
         0.03501   -0.00027    0.00764    0.01018
C1    1    0.573949    0.294050   -0.073820    11.00000    0.05603    0.05377 =
         0.04573    0.00766    0.00031    0.00275
AFIX  13
H1B   2    0.444192    0.267412   -0.056720    11.00000   -1.20000
AFIX   0
C6    1    0.555912    0.366932   -0.041567    11.00000    0.06904    0.05494 =
         0.04987    0.00389   -0.00500    0.00014
AFIX  13
H6A   2    0.688490    0.393182   -0.056816    11.00000   -1.20000
AFIX   0
N2    3    0.551028    0.364801    0.048964    11.00000    0.06861    0.06491 =
         0.04971   -0.00469   -0.00186    0.00237
C14   1    0.717029    0.390617    0.090067    11.00000    0.06768    0.04933 =
         0.05829   -0.00182    0.00015    0.00444
AFIX  43
H14A  2    0.831754    0.410992    0.061744    11.00000   -1.20000
AFIX   0
C7    1    0.766027    0.207896   -0.000334    11.00000    0.05417    0.05433 =
         0.03926   -0.00017    0.00342    0.00549
AFIX  43
H7A   2    0.625820    0.186060   -0.003238    11.00000   -1.20000
AFIX   0
C13   1    1.139470    0.213963    0.079027    11.00000    0.06492    0.06365 =
         0.04784   -0.00070    0.00525    0.00322
AFIX  43
H13A  2    1.146500    0.260219    0.066134    11.00000   -1.20000
AFIX   0
C15   1    0.737338    0.389923    0.181429    11.00000    0.06385    0.04535 =
         0.05469   -0.00564   -0.00651    0.00647
C10   1    1.123726    0.076624    0.118567    11.00000    0.08743    0.06414 =
         0.04960   -0.00118   -0.00205    0.02701
AFIX  43
H10A  2    1.117864    0.030397    0.131710    11.00000   -1.20000
AFIX   0
C9    1    0.954639    0.106111    0.067992    11.00000    0.06534    0.05889 =
         0.03765   -0.00252    0.00240    0.01451
C16   1    0.915259    0.421531    0.226406    11.00000    0.06467    0.05331 =
         0.06564   -0.00669   -0.00412    0.00621
C20   1    0.576894    0.357151    0.226041    11.00000    0.07818    0.06361 =
         0.05763   -0.00525   -0.00603   -0.00792
AFIX  43
H20A  2    0.454589    0.335877    0.197632    11.00000   -1.20000
AFIX   0
C11   1    1.301050    0.116442    0.149302    11.00000    0.08096    0.09650 =
         0.05355   -0.00840   -0.01371    0.03581
AFIX  43
H11A  2    1.415628    0.097184    0.183829    11.00000   -1.20000
AFIX   0
C17   1    0.932328    0.420087    0.312144    11.00000    0.08078    0.07570 =
         0.06800   -0.01807   -0.01566    0.00035
AFIX  43
H17A  2    1.053461    0.441513    0.341073    11.00000   -1.20000
AFIX   0
C2    1    0.573995    0.293892   -0.168176    11.00000    0.07523    0.06863 =
         0.04610    0.00660    0.00207    0.00563
AFIX  23
H2B   2    0.707290    0.317776   -0.185333    11.00000   -1.20000
H2C   2    0.580428    0.247168   -0.187991    11.00000   -1.20000
AFIX   0
C3    1    0.361499    0.328477   -0.205970    11.00000    0.08166    0.07213 =
         0.04812    0.00791   -0.01027    0.00240
AFIX  23
H3A   2    0.367902    0.329823   -0.265762    11.00000   -1.20000
H3B   2    0.229248    0.301987   -0.193115    11.00000   -1.20000
AFIX   0
C5    1    0.341274    0.400781   -0.078918    11.00000    0.09636    0.06484 =
         0.07120   -0.00418   -0.01460    0.02597
AFIX  23
H5A   2    0.333965    0.447575   -0.059406    11.00000   -1.20000
H5B   2    0.209329    0.376625   -0.061037    11.00000   -1.20000
AFIX   0
C12   1    1.309977    0.185011    0.129148    11.00000    0.06209    0.09755 =
         0.05699   -0.01434   -0.00401    0.01006
AFIX  43
H12A  2    1.431492    0.211612    0.149515    11.00000   -1.20000
AFIX   0
C19   1    0.593044    0.355105    0.311491    11.00000    0.09501    0.07275 =
         0.06739    0.00165    0.00738   -0.00706
AFIX  43
H19A  2    0.484133    0.332173    0.340113    11.00000   -1.20000
AFIX   0
C4    1    0.338242    0.400225   -0.173533    11.00000    0.10049    0.07163 =
         0.07174    0.01460   -0.02429    0.01657
AFIX  23
H4A   2    0.196964    0.419914   -0.196205    11.00000   -1.20000
H4B   2    0.461991    0.428084   -0.191508    11.00000   -1.20000
AFIX   0
C18   1    0.771614    0.387278    0.353957    11.00000    0.11148    0.07739 =
         0.05520   -0.00967   -0.00746    0.00047
AFIX  43
H18A  2    0.782480    0.386586    0.411584    11.00000   -1.20000
HKLF 4
REM  exp_428 in P21/n #14
REM R1 =  0.0458 for   2252 Fo > 4sig(Fo)  and  0.0735 for all   3273 data
REM    217 parameters refined using      0 restraints
END
WGHT      0.0334      0.4068
REM Highest difference peak  0.276,  deepest hole -0.204,  1-sigma level  0.033
Q1    1   0.7780  0.0627  0.0834  11.00000  0.05    0.28
Q2    1   1.1087  0.4162  0.1725  11.00000  0.05    0.27
Q3    1   0.5853  0.2969 -0.1196  11.00000  0.05    0.12
Q4    1   1.3223  0.1398  0.1133  11.00000  0.05    0.12
Q5    1   0.7594 -0.0010  0.0360  11.00000  0.05    0.12
Q6    1   0.3082  0.4426 -0.2021  11.00000  0.05    0.12
Q7    1   1.1561  0.4550  0.1126  11.00000  0.05    0.11
Q8    1   0.8747  0.3816  0.2005  11.00000  0.05    0.11
Q9    1   0.7339  0.3844  0.1408  11.00000  0.05    0.10
Q10   1   0.9636  0.3975  0.2654  11.00000  0.05    0.10
Q11   1   0.5724  0.1772  0.0359  11.00000  0.05    0.10
Q12   1   0.2033  0.2976 -0.2414  11.00000  0.05    0.10
Q13   1   0.7404  0.3454  0.1910  11.00000  0.05    0.10
Q14   1   0.7507  0.2610  0.0020  11.00000  0.05    0.10
Q15   1   0.8282  0.2982  0.0049  11.00000  0.05    0.10
Q16   1   0.9911  0.1829  0.0794  11.00000  0.05    0.10
Q17   1   0.9479  0.2953 -0.0341  11.00000  0.05    0.10
Q18   1   1.0428  0.0024  0.1236  11.00000  0.05    0.10
Q19   1   0.5709  0.3286 -0.0574  11.00000  0.05    0.09
Q20   1   0.9716  0.0644 -0.0473  11.00000  0.05    0.09
;
data_global
_journal_date_recd_electronic     2013-05-09
_journal_date_accepted     2013-05-27
_journal_name_full     'Acta Crystallographica, Section E'
_journal_year     2013
_journal_volume     69
_journal_issue      7
_journal_page_first     o1075
_journal_page_last     o1075
_journal_paper_category     QO
_journal_paper_doi     10.1107/S1600536813014554
_journal_coeditor_code     ZS2261
_publ_contact_author_name     'Mousa Al-Noaimi'
_publ_contact_author_address
;
Department of Chemistry
Hashemite University
Zarqa 13115
Jordan
;
_publ_contact_author_email     manoaimi@hu.edu.jo
_publ_contact_author_fax     '96265300253'
_publ_contact_author_phone     '+962796116271'
_publ_section_title
;\
<i>rac</i>-(<i>E</i>,<i>E</i>)-<i>N</i>,<i>N</i>'-Bis(2-chlorobenzylidene)\
cyclohexane-1,2-diamine
;
loop_
    _publ_author_name
    _publ_author_address
    'Warad, Ismail'
;
Department of Chemistry
An-Najah National University
Nablus
State of Palestine
;
    'Al-Noaimi, Mousa'
;
Department of Chemistry
Hashemite University
Zarqa 13115
Jordan
;
    'Haddad, Salim F.'
;
Department of Chemistry
University of Jordan
Amman 11942
Jordan
;
    'Al-Demeri, Yasmin'
;
Department of Chemistry
An-Najah National University
Nablus
State of Palestine
;
    'Hammouti, Belkheir'
;
LCAE-URAC18
Facult\'e des Sciences
Universit\'e Mohammed Ier
Oujda 60000
Morocco
;
