# Supplementary material for: rac-(E,E)-N,N′-Bis(2-chloro­benzyl­idene)cyclo­hexane-1,2-di­amine
Source: Acta Crystallogr Sect E Struct Rep Online. 2013 Jun 12;69(Pt 7):o1075. doi: 10.1107/S1600536813014554 (PMC3770357; doi:10.1107/S1600536813014554)
Supplement: Supplementary file 2 [file e-69-o1075-Isup2.hkl]

# 
# h,k,l, Fc-squared, Fo-squared, sigma(Fo-squared) and status flag 
# 
data_I
_shelx_title ' exp_428 in P21/n ' 
_shelx_refln_list_code          4 
_shelx_F_calc_maximum      160.12 
_exptl_crystal_F_000       752.00 
_reflns_d_resolution_high  0.8400 
 
loop_ 
 _symmetry_equiv_pos_as_xyz 
 'x, y, z' 
 '-x+1/2, y+1/2, -z+1/2' 
 '-x, -y, -z' 
 'x-1/2, -y-1/2, z-1/2' 
 
_cell_length_a     5.9029 
_cell_length_b    19.5613 
_cell_length_c    16.1662 
_cell_angle_alpha  90.000 
_cell_angle_beta   93.493 
_cell_angle_gamma  90.000 
 
_shelx_F_squared_multiplier     1.000 
 
loop_ 
 _refln_index_h 
 _refln_index_k 
 _refln_index_l 
 _refln_F_squared_calc 
 _refln_F_squared_meas 
 _refln_F_squared_sigma 
 _refln_observed_status 
   2   0   0     3021.93     2933.27     47.45 o 
   4   0   0       10.09        2.75      3.57 o 
   6   0   0      228.18      220.72     21.34 o 
   1   1   0     1754.40     1743.89     28.28 o 
   2   1   0      311.63      296.83      8.42 o 
   3   1   0      573.95      581.66     17.42 o 
   4   1   0      478.69      478.25     17.86 o 
   5   1   0        9.77       22.46      7.73 o 
   6   1   0       34.06       35.62      6.35 o 
   7   1   0        3.19        4.36      4.31 o 
   1   2   0     2376.43     2243.77     39.34 o 
   2   2   0      507.03      515.64      9.77 o 
   3   2   0      508.99      498.28     16.11 o 
   4   2   0       79.62       68.55      6.93 o 
   5   2   0      133.88      138.97     11.05 o 
   6   2   0        3.24       12.77      4.94 o 
   1   3   0    25637.13    23553.03    267.90 o 
   2   3   0        0.79        3.87      1.78 o 
   3   3   0       16.62        8.79      2.52 o 
   4   3   0      208.62      204.40     11.83 o 
   5   3   0      177.21      175.41     12.46 o 
   6   3   0        2.35        4.68      4.10 o 
   0   4   0    16414.89    16857.52    268.98 o 
   1   4   0     5211.11     5389.03     75.77 o 
   2   4   0      198.09      201.95      7.35 o 
   3   4   0        2.36        0.74      2.54 o 
   4   4   0      125.82      108.75      8.85 o 
   5   4   0       12.40       10.82      3.70 o 
   6   4   0        0.42        2.27      3.44 o 
   1   5   0        0.29        0.95      0.85 o 
   2   5   0      601.75      591.55     16.71 o 
   3   5   0      250.01      241.30     17.21 o 
   4   5   0      303.24      298.10     14.79 o 
   5   5   0       20.88       14.30      3.25 o 
   6   5   0       60.25       74.11      9.17 o 
   0   6   0     4813.44     5017.37     94.09 o 
   1   6   0     9572.52     9397.14    126.25 o 
   2   6   0     2228.32     2339.39     27.57 o 
   3   6   0      538.77      620.03     29.02 o 
   4   6   0      146.90      155.65     16.40 o 
   5   6   0      117.09      102.81     14.58 o 
   6   6   0       10.09       11.47      7.17 o 
   1   7   0      967.23      981.82     17.10 o 
   2   7   0     1764.36     1740.32     25.10 o 
   3   7   0      120.46      128.53      8.35 o 
   4   7   0       10.50        5.35      4.77 o 
   5   7   0        8.25        5.63      5.10 o 
   6   7   0       24.11       26.67      7.58 o 
   0   8   0      568.64      621.55     24.35 o 
   1   8   0     4441.29     4274.97     46.11 o 
   2   8   0       65.28       67.19      3.21 o 
   3   8   0       14.58       20.18      2.69 o 
   4   8   0       29.71       28.57      4.93 o 
   5   8   0        0.79        2.79      3.06 o 
   6   8   0        4.24        4.25      4.11 o 
   1   9   0      543.25      532.66     15.77 o 
   2   9   0     2357.65     2257.04     29.77 o 
   3   9   0      134.73      134.02      5.62 o 
   4   9   0      165.31      155.55     16.92 o 
   5   9   0        8.37        7.64      7.88 o 
   6   9   0        0.02        0.62      4.89 o 
   0  10   0       48.95       91.45     10.30 o 
   1  10   0      485.94      491.40     15.66 o 
   2  10   0        5.19        6.79      4.14 o 
   3  10   0       96.55      100.56      4.78 o 
   4  10   0        0.08        0.78      2.16 o 
   5  10   0       82.90       75.11      8.58 o 
   6  10   0        1.52       -0.68      4.93 o 
   1  11   0        9.32        9.78      1.08 o 
   2  11   0      372.77      401.38     24.57 o 
   3  11   0      437.86      408.77     11.67 o 
   4  11   0      118.09      110.19     16.61 o 
   5  11   0       19.58       11.25      3.24 o 
   6  11   0        5.41       -1.05      4.28 o 
   0  12   0     1907.84     1950.02     57.66 o 
   1  12   0       37.34       37.80      2.05 o 
   2  12   0      304.45      339.41     23.31 o 
   3  12   0     1690.29     1675.14     87.56 o 
   4  12   0       44.66       50.87      5.77 o 
   5  12   0       13.25       16.67      4.80 o 
   6  12   0        8.25        0.62      3.49 o 
   1  13   0        9.03        5.66      2.02 o 
   2  13   0     1128.25     1039.05     44.39 o 
   3  13   0      145.53      175.86     19.13 o 
   4  13   0       87.35       86.09      8.91 o 
   5  13   0       18.80       16.50      4.73 o 
   0  14   0      163.79      161.07     15.97 o 
   1  14   0      153.86      133.23      5.27 o 
   2  14   0      579.35      578.90     32.89 o 
   3  14   0      499.54      586.09     35.03 o 
   4  14   0       20.84       20.31      5.56 o 
   5  14   0        9.78       14.91      5.11 o 
   1  15   0      131.97      115.64     19.23 o 
   2  15   0       44.98       46.98     10.94 o 
   3  15   0        1.11        4.97      5.41 o 
   4  15   0       18.62       14.66      8.26 o 
   5  15   0       23.59       20.56      8.75 o 
   0  16   0        5.44       10.43      5.74 o 
   1  16   0      235.20      197.32     13.70 o 
   2  16   0       34.65       31.41      9.77 o 
   3  16   0      674.72      651.22     38.88 o 
   4  16   0      148.65      202.42     23.79 o 
   5  16   0        4.08        6.73      6.97 o 
   1  17   0        9.08        4.97      9.29 o 
   2  17   0        7.99       13.99      7.96 o 
   3  17   0       23.82       28.92     10.11 o 
   4  17   0       30.71       44.59     12.87 o 
   0  18   0       72.01       64.49     12.35 o 
   1  18   0      161.29      144.96     12.62 o 
   2  18   0      488.69      458.16     23.80 o 
   3  18   0       23.86       29.01     10.70 o 
   4  18   0      146.86      190.91     24.04 o 
   1  19   0       51.34       65.95     14.94 o 
   2  19   0       55.96       48.58      8.14 o 
   3  19   0       29.31       24.87     10.54 o 
   4  19   0       11.51       11.34      7.39 o 
   0  20   0       68.78       75.20     13.98 o 
   1  20   0        1.11        7.61      4.78 o 
   2  20   0      124.67      146.40     13.66 o 
   3  20   0        0.04       14.64      5.71 o 
   1  21   0        0.99       13.82      5.62 o 
   2  21   0        0.69        1.74      4.82 o 
   3  21   0        9.62       11.98      5.69 o 
   0  22   0        0.15       11.53      7.67 o 
   1  22   0       13.52       22.73      6.56 o 
   2  22   0        4.79        5.47      4.52 o 
   1  23   0        1.73       11.13      5.38 o 
  -7   0   1       15.35       13.90      7.36 o 
  -5   0   1      533.27      560.68     31.88 o 
  -3   0   1      203.59      194.15     14.63 o 
  -1   0   1     3792.45     3570.74     45.80 o 
   1   0   1       40.30       50.80      3.64 o 
   3   0   1      136.87      143.40      7.98 o 
   5   0   1       72.68      103.05     13.52 o 
  -7   1   1        4.17       -1.21      3.82 o 
  -6   1   1        1.06       -2.46      4.10 o 
  -5   1   1      289.53      304.97     16.57 o 
  -4   1   1      923.12     1002.33     27.60 o 
  -3   1   1      102.23       96.47      7.03 o 
  -2   1   1     6990.20     6932.00    114.52 o 
  -1   1   1     7030.72     6839.76    155.29 o 
   1   1   1      202.79      183.39      4.30 o 
   2   1   1      262.45      272.73     10.04 o 
   3   1   1        2.22        2.70      1.44 o 
   4   1   1      191.78      189.71     18.77 o 
   5   1   1     1237.42     1250.23     46.54 o 
   6   1   1       56.80       61.47      9.25 o 
  -7   2   1        0.08        2.29      4.50 o 
  -6   2   1      276.78      271.77     17.39 o 
  -5   2   1      631.11      619.86     24.78 o 
  -4   2   1      296.84      295.46     14.54 o 
  -3   2   1      562.34      560.42     17.93 o 
  -2   2   1       95.24      103.50      4.41 o 
  -1   2   1       80.98       84.05      3.43 o 
   1   2   1     1017.99     1025.36     10.66 o 
   2   2   1     1792.97     1833.19     38.60 o 
   3   2   1       25.06       19.86      2.67 o 
   4   2   1      381.49      357.50     15.20 o 
   5   2   1        6.05        8.59      6.86 o 
   6   2   1        6.87        6.74      3.69 o 
  -6   3   1        4.74       11.67      4.98 o 
  -5   3   1       14.30       13.79      5.11 o 
  -4   3   1       51.82       50.35      6.17 o 
  -3   3   1      753.69      776.63     21.72 o 
  -2   3   1       29.30       36.18      2.73 o 
  -1   3   1     1124.73     1089.97     16.16 o 
   0   3   1      348.61      364.46     11.42 o 
   1   3   1     2714.10     2776.67     39.35 o 
   2   3   1      178.54      188.91      6.20 o 
   3   3   1        0.35        0.66      1.86 o 
   4   3   1      263.88      250.61     12.95 o 
   5   3   1      290.14      296.55     15.62 o 
   6   3   1      137.40      141.94     12.05 o 
  -6   4   1       32.82       31.07      6.70 o 
  -5   4   1       63.87       56.85      7.15 o 
  -4   4   1      132.79      132.23     10.02 o 
  -3   4   1        0.23       -1.06      2.59 o 
  -2   4   1      484.00      472.98     11.95 o 
  -1   4   1    18051.53    17522.07    312.71 o 
   0   4   1     8149.97     8187.68     96.27 o 
   1   4   1     3202.29     3084.43     26.71 o 
   2   4   1      187.37      183.92      7.27 o 
   3   4   1     2861.44     3034.41     65.16 o 
   4   4   1      274.96      296.25     14.10 o 
   5   4   1        7.56       -1.69      4.20 o 
   6   4   1       81.97       89.17     10.10 o 
  -6   5   1       53.07       53.21      8.19 o 
  -5   5   1       19.97        4.33      7.00 o 
  -4   5   1        9.56        7.98      3.51 o 
  -3   5   1     4919.87     5408.28     80.25 o 
  -2   5   1      751.65      724.65     38.00 o 
  -1   5   1    13710.58    13737.44    186.20 o 
   0   5   1      509.21      530.87     17.70 o 
   1   5   1     1438.92     1523.36     13.82 o 
   2   5   1      189.77      213.07      5.54 o 
   3   5   1     1861.18     1944.86     54.31 o 
   4   5   1       65.42       57.20      8.67 o 
   5   5   1      316.56      323.77     16.65 o 
   6   5   1        3.17        1.40      3.28 o 
  -6   6   1      143.87      134.99     18.08 o 
  -5   6   1       12.15        7.81      4.74 o 
  -4   6   1      367.02      383.11     25.60 o 
  -3   6   1        0.29        0.02      3.16 o 
  -2   6   1      258.96      258.47     16.24 o 
  -1   6   1      590.81      563.26     14.66 o 
   0   6   1     1390.17     1509.37     37.53 o 
   1   6   1      577.80      566.62      6.77 o 
   2   6   1        0.15        0.14      1.15 o 
   3   6   1       18.30       26.89      4.86 o 
   4   6   1      150.98      146.11     10.63 o 
   5   6   1       13.05       11.32      9.20 o 
   6   6   1        2.19        8.46      4.49 o 
  -6   7   1        9.48        1.44      5.26 o 
  -5   7   1        1.29       -0.15      4.58 o 
  -4   7   1      601.12      601.02     33.46 o 
  -3   7   1      676.87      608.96     29.95 o 
  -2   7   1      831.56      810.87     14.57 o 
  -1   7   1      845.02      777.12     14.36 o 
   0   7   1     2961.53     2875.75     44.69 o 
   1   7   1       28.71       33.60      1.91 o 
   2   7   1     3464.19     3458.39     76.55 o 
   3   7   1        2.90       -1.80      2.41 o 
   4   7   1       27.09       19.61      4.32 o 
   5   7   1       95.46       94.04     17.40 o 
   6   7   1       11.94       10.18      4.95 o 
  -6   8   1       39.55       42.46     15.17 o 
  -5   8   1        1.83       13.79      6.72 o 
  -4   8   1      291.58      297.05     23.04 o 
  -3   8   1       34.91       33.60      4.28 o 
  -2   8   1        5.24        9.84      1.70 o 
  -1   8   1     1048.42     1071.53     21.69 o 
   0   8   1     2679.06     2796.21     45.28 o 
   1   8   1        7.29        6.61      1.09 o 
   2   8   1     1003.15     1019.58     18.02 o 
   3   8   1       31.61       19.07      3.53 o 
   4   8   1      422.30      415.97     17.89 o 
   5   8   1        1.22        7.26      3.80 o 
   6   8   1       20.34       16.51      5.12 o 
  -6   9   1        0.51        4.20      4.80 o 
  -5   9   1        6.68        7.13      4.64 o 
  -4   9   1      116.63      117.73      9.13 o 
  -3   9   1       77.17       79.59      4.14 o 
  -2   9   1     1077.60     1101.42     30.72 o 
  -1   9   1      566.49      621.32     21.91 o 
   0   9   1     3214.41     3336.73     53.41 o 
   1   9   1     1546.47     1622.47     31.83 o 
   2   9   1      192.01      180.09      6.70 o 
   3   9   1        4.63        2.05      1.66 o 
   4   9   1      326.43      307.93     12.56 o 
   5   9   1        5.11        7.53      5.14 o 
   6   9   1       99.52      107.40     11.57 o 
  -6  10   1        0.76        7.30      6.41 o 
  -5  10   1       32.82       35.42      6.27 o 
  -4  10   1      113.00      102.96     11.33 o 
  -3  10   1      373.78      365.46      8.90 o 
  -2  10   1      915.40      858.69     42.26 o 
  -1  10   1      201.34      189.30      8.78 o 
   0  10   1      759.87      771.81     21.52 o 
   1  10   1       70.68       77.04      3.34 o 
   2  10   1       29.07       30.86      3.09 o 
   3  10   1       14.48       21.56      2.48 o 
   4  10   1        3.00        5.40      3.29 o 
   5  10   1        3.15        1.03      2.93 o 
   6  10   1        0.60       -4.44      5.56 o 
  -6  11   1        3.72        2.18      4.01 o 
  -5  11   1        0.02       -0.49      3.53 o 
  -4  11   1        4.20       -0.08      2.27 o 
  -3  11   1       74.08       69.68      4.01 o 
  -2  11   1     2040.14     2055.14     61.84 o 
  -1  11   1        3.99        1.20      1.63 o 
   0  11   1       44.14       74.03      7.19 o 
   1  11   1      509.54      522.51     10.67 o 
   2  11   1      346.56      364.75     23.03 o 
   3  11   1      152.38      159.49      8.74 o 
   4  11   1      118.05      113.20      7.63 o 
   5  11   1       79.06       68.20      6.84 o 
   6  11   1       12.39        7.09      4.92 o 
  -6  12   1       25.15       16.62      7.71 o 
  -5  12   1       41.12       41.32      7.20 o 
  -4  12   1       53.64       48.25      4.79 o 
  -3  12   1      312.13      299.16     14.40 o 
  -2  12   1      622.01      664.13     33.42 o 
  -1  12   1        0.18        2.97      2.24 o 
   0  12   1       76.46       71.90      7.18 o 
   1  12   1      828.54      820.60     13.07 o 
   2  12   1        0.63        1.24      3.90 o 
   3  12   1      783.19      780.58     51.93 o 
   4  12   1        0.03        6.06      2.94 o 
   5  12   1        4.77        7.80      5.50 o 
  -5  13   1       68.51       54.17      7.99 o 
  -4  13   1      176.04      186.74     12.61 o 
  -3  13   1        1.26        1.19      5.38 o 
  -2  13   1      586.15      579.01     32.17 o 
  -1  13   1      200.36      194.23     10.29 o 
   0  13   1       17.56       24.50      5.01 o 
   1  13   1     1564.38     1592.96     29.07 o 
   2  13   1       75.68       60.69     10.35 o 
   3  13   1      130.44      135.35     16.43 o 
   4  13   1       54.34       53.49      7.85 o 
   5  13   1       14.78       24.07      6.31 o 
  -5  14   1       33.40       45.42     12.64 o 
  -4  14   1        0.28        6.62      4.48 o 
  -3  14   1      660.26      604.01     35.96 o 
  -2  14   1      233.71      205.08     19.58 o 
  -1  14   1      102.43      126.98     14.98 o 
   0  14   1       29.95       50.56      6.82 o 
   1  14   1      218.07      208.10      7.67 o 
   2  14   1       34.95       48.76     10.52 o 
   3  14   1       25.92       48.63     11.30 o 
   4  14   1        0.19        8.88      4.41 o 
   5  14   1        7.82        7.87      4.36 o 
  -5  15   1        9.55        9.17      5.35 o 
  -4  15   1        0.41       10.91      7.60 o 
  -3  15   1        2.39        6.70      6.28 o 
  -2  15   1       41.40       34.71      9.12 o 
  -1  15   1      155.48      153.48     11.85 o 
   0  15   1      113.89      123.23     10.34 o 
   1  15   1      445.10      446.61     12.00 o 
   2  15   1     1824.74     1870.88     65.98 o 
   3  15   1       73.19       72.69     12.87 o 
   4  15   1        0.96        3.18      6.45 o 
   5  15   1       12.91       24.41      6.47 o 
  -5  16   1        0.31        6.49      7.74 o 
  -4  16   1        0.39       -1.44      4.69 o 
  -3  16   1       12.88       15.36      7.39 o 
  -2  16   1       15.35       15.93      7.50 o 
  -1  16   1       68.21       80.08      9.18 o 
   0  16   1       41.29       45.94      9.54 o 
   1  16   1       20.94       13.15      2.12 o 
   2  16   1       81.72       92.58     10.08 o 
   3  16   1       34.63       44.98     11.01 o 
   4  16   1        0.53        1.22      5.89 o 
   5  16   1        0.17        9.71      7.31 o 
  -4  17   1        9.47       15.53      8.05 o 
  -3  17   1      134.79      140.06     19.09 o 
  -2  17   1        5.56       -1.19      5.93 o 
  -1  17   1       63.72       69.53      8.71 o 
   0  17   1      186.15      190.98     14.01 o 
   1  17   1        9.09       19.39      5.36 o 
   2  17   1       18.13        4.76      4.11 o 
   3  17   1       10.84        5.39      6.51 o 
   4  17   1        0.08        2.37      7.25 o 
  -4  18   1        5.12        3.94      6.58 o 
  -3  18   1      174.64      147.43     19.70 o 
  -2  18   1        5.31        8.53      6.54 o 
  -1  18   1       15.02       27.22      5.89 o 
   0  18   1        1.03        3.74      3.51 o 
   1  18   1      199.20      201.01     14.85 o 
   2  18   1        9.08       10.25      4.42 o 
   3  18   1        5.08        5.98      7.03 o 
   4  18   1        0.10       -5.21      5.21 o 
  -4  19   1       34.38       46.12     13.54 o 
  -3  19   1       10.07       18.64      8.20 o 
  -2  19   1       54.01       43.34      7.92 o 
  -1  19   1        4.28       10.07      5.15 o 
   0  19   1      199.47      214.11     15.71 o 
   1  19   1        0.49        0.99      3.84 o 
   2  19   1       36.48       54.49      8.12 o 
   3  19   1       14.21       15.66      5.16 o 
   4  19   1       25.43       53.36     13.67 o 
  -3  20   1       28.09       23.17      9.47 o 
  -2  20   1       31.82       37.19      7.63 o 
  -1  20   1       65.46       77.36     17.81 o 
   0  20   1       32.98       24.92      6.52 o 
   1  20   1        0.27        9.59      4.96 o 
   2  20   1       39.87       42.37      8.31 o 
   3  20   1        1.36        7.79      4.86 o 
  -3  21   1        3.53        0.81      6.16 o 
  -2  21   1       49.62       53.36      9.41 o 
  -1  21   1       34.49       43.98      8.13 o 
   0  21   1        0.80        2.91      3.52 o 
   1  21   1      127.45      155.72     14.39 o 
   2  21   1        4.46        2.30      3.11 o 
  -2  22   1        3.88        8.63      4.85 o 
  -1  22   1        0.76        3.01      4.23 o 
   0  22   1        1.18        4.18      4.19 o 
   1  22   1        6.83        8.26      5.15 o 
   2  22   1        4.60       -3.87      4.34 o 
  -1  23   1        0.53       -1.36      3.85 o 
   0  23   1        9.01       13.62      8.75 o 
   1  23   1       99.60      132.09     14.07 o 
  -6   0   2      165.49      161.26     19.85 o 
  -4   0   2      522.15      531.91     28.54 o 
  -2   0   2       17.04       23.88      3.33 o 
   2   0   2     8988.23     8644.27    221.85 o 
   4   0   2     3630.17     3643.92     83.69 o 
   6   0   2       42.31       35.17      8.90 o 
  -7   1   2        6.48        9.79      4.82 o 
  -6   1   2       40.37       46.10     12.71 o 
  -5   1   2      125.77      113.46     10.64 o 
  -4   1   2        0.11        2.17      3.27 o 
  -3   1   2      219.61      201.77     13.93 o 
  -2   1   2      525.71      499.65     12.90 o 
  -1   1   2     5942.85     5967.89     52.40 o 
   1   1   2     2483.02     2574.44     24.98 o 
   2   1   2       18.11       16.69      1.54 o 
   3   1   2      474.88      474.63     10.27 o 
   4   1   2       22.84       24.68      4.12 o 
   5   1   2       21.64       27.29      5.17 o 
   6   1   2        0.04       -2.88      3.19 o 
  -6   2   2        2.70        6.90     13.47 o 
  -5   2   2      296.40      318.50     17.50 o 
  -4   2   2      346.07      344.97     16.10 o 
  -3   2   2      129.89      143.38      9.22 o 
  -2   2   2     1442.79     1438.30     25.83 o 
  -1   2   2      962.94      951.47     17.42 o 
   0   2   2     2568.58     2483.10     37.20 o 
   1   2   2     3604.65     3572.05     29.16 o 
   2   2   2     5175.21     5165.98     46.79 o 
   3   2   2     1632.46     1602.70     37.06 o 
   4   2   2       46.01       48.15      5.53 o 
   5   2   2      153.24      144.30     10.43 o 
   6   2   2        7.45        2.86      4.27 o 
  -6   3   2      237.52      246.19     17.26 o 
  -5   3   2        0.77       -2.33      8.90 o 
  -4   3   2       35.80       36.14      5.53 o 
  -3   3   2       88.66       84.15      8.90 o 
  -2   3   2      273.89      294.72      7.98 o 
  -1   3   2     2769.65     2647.74     57.32 o 
   0   3   2     5056.56     5212.02     67.14 o 
   1   3   2     4080.08     4089.33     32.61 o 
   2   3   2        0.33       -0.18      0.88 o 
   3   3   2      934.53     1055.81     19.26 o 
   4   3   2        3.92        4.38      2.77 o 
   5   3   2      437.80      438.48     18.63 o 
   6   3   2        7.95        8.27     10.80 o 
  -6   4   2       41.54       41.07      7.71 o 
  -5   4   2       87.30       88.96      9.44 o 
  -4   4   2       85.99       91.16      8.72 o 
  -3   4   2       35.50       37.96      8.38 o 
  -2   4   2      920.56      981.85     18.76 o 
  -1   4   2     2779.64     2657.92     45.82 o 
   0   4   2     1324.75     1331.32     13.88 o 
   1   4   2      825.06      885.66      9.88 o 
   2   4   2     2864.11     2878.10     48.58 o 
   3   4   2      744.46      704.07     17.06 o 
   4   4   2       30.29       29.68      5.13 o 
   5   4   2       65.31       68.03      7.25 o 
   6   4   2        0.09        3.89      3.06 o 
  -6   5   2       13.92       15.11      4.70 o 
  -5   5   2        4.90        4.51      3.20 o 
  -4   5   2      512.42      535.68     21.10 o 
  -3   5   2      137.52      155.57     10.31 o 
  -2   5   2        0.82       -1.54      3.13 o 
  -1   5   2     4338.64     4460.67     68.67 o 
   0   5   2     1162.00     1165.01     16.77 o 
   1   5   2      605.90      573.82      9.66 o 
   2   5   2      656.71      672.76     10.70 o 
   3   5   2       21.36       20.29      2.74 o 
   4   5   2      113.42      128.68      9.74 o 
   5   5   2        0.17       -2.03      3.20 o 
   6   5   2        5.41        6.32      4.05 o 
  -6   6   2        9.86        7.73      8.36 o 
  -5   6   2      331.98      351.67     27.51 o 
  -4   6   2       80.38       71.15     11.77 o 
  -3   6   2      532.64      535.38     27.73 o 
  -2   6   2       83.41       69.71      8.83 o 
  -1   6   2      513.98      551.02     15.27 o 
   0   6   2      971.27      928.19     18.98 o 
   1   6   2     2201.27     2192.23     23.86 o 
   2   6   2     3168.93     3482.71     53.22 o 
   3   6   2      855.78      795.82     22.26 o 
   4   6   2       74.33       80.72     11.89 o 
   5   6   2      120.99      114.70     13.17 o 
   6   6   2        8.28        9.65      5.42 o 
  -6   7   2        2.50        5.07      6.55 o 
  -5   7   2      235.55      255.07     23.77 o 
  -4   7   2        3.56        0.31      4.92 o 
  -3   7   2        2.37       -4.77      4.77 o 
  -2   7   2        6.27        3.06      1.69 o 
  -1   7   2      400.86      397.80     13.40 o 
   0   7   2     1545.15     1563.66     40.12 o 
   1   7   2      230.68      238.20      6.14 o 
   2   7   2      579.92      594.03     10.30 o 
   3   7   2      132.51      140.95      9.08 o 
   4   7   2      346.66      336.62     15.94 o 
   5   7   2        0.91        0.08      3.04 o 
   6   7   2       27.58       38.33      7.19 o 
  -6   8   2       67.82       68.90     14.64 o 
  -5   8   2       14.42        9.78      5.97 o 
  -4   8   2      159.28      168.46     17.87 o 
  -3   8   2        0.02       -2.59      4.57 o 
  -2   8   2      955.71      917.42     14.95 o 
  -1   8   2      288.16      261.39     15.84 o 
   0   8   2       17.44       21.42      4.76 o 
   1   8   2      126.72      117.76      4.39 o 
   2   8   2      861.88      861.57     16.74 o 
   3   8   2     1072.53     1064.30     22.04 o 
   4   8   2      118.57      107.12      9.31 o 
   5   8   2        0.50       -0.93      3.76 o 
   6   8   2        0.90        5.37      4.79 o 
  -6   9   2       40.11       39.55     11.21 o 
  -5   9   2        0.42        7.04      7.35 o 
  -4   9   2       54.13       62.95     11.77 o 
  -3   9   2      330.87      337.42     13.95 o 
  -2   9   2     1145.82     1090.52     28.84 o 
  -1   9   2     1646.48     1668.48     29.12 o 
   0   9   2      457.10      418.85     20.15 o 
   1   9   2      280.21      292.53      8.09 o 
   2   9   2      216.35      204.86      7.74 o 
   3   9   2       67.66       68.17      5.92 o 
   4   9   2      140.86      133.64      8.42 o 
   5   9   2       21.78       28.78      6.04 o 
   6   9   2       14.81       12.53      5.48 o 
  -6  10   2        1.86        7.95      7.27 o 
  -5  10   2       12.38        7.77      4.82 o 
  -4  10   2      508.25      487.00     14.73 o 
  -3  10   2      248.57      223.17      6.52 o 
  -2  10   2      219.36      225.20     17.85 o 
  -1  10   2     1053.74     1072.28     51.58 o 
   0  10   2      113.90      113.37      8.06 o 
   1  10   2        6.08        7.83      1.52 o 
   2  10   2     1023.66      961.93     25.81 o 
   3  10   2      150.19      156.94     10.35 o 
   4  10   2       88.47       81.22      6.76 o 
   5  10   2      135.71      123.84      8.98 o 
   6  10   2       17.21        3.33      4.27 o 
  -6  11   2        0.29       -1.54      7.74 o 
  -5  11   2        2.14       -2.41     11.73 o 
  -4  11   2        0.24        0.38      2.10 o 
  -3  11   2       19.71       21.98      2.30 o 
  -2  11   2        3.90        6.96      5.36 o 
  -1  11   2     1089.88     1107.64     23.97 o 
   0  11   2      142.88      150.64      9.59 o 
   1  11   2      984.60      984.64     20.18 o 
   2  11   2      115.48      125.26     13.99 o 
   3  11   2       65.61       78.68      7.76 o 
   4  11   2        5.58        7.99      3.22 o 
   5  11   2       54.29       48.38      6.00 o 
   6  11   2        3.68        2.13      3.95 o 
  -6  12   2       22.51       36.25     12.22 o 
  -5  12   2       11.96        7.70      9.83 o 
  -4  12   2        5.17       10.75      7.39 o 
  -3  12   2      148.98      152.86     15.72 o 
  -2  12   2       33.68       23.23      7.28 o 
  -1  12   2      430.42      423.86     19.37 o 
   0  12   2      846.79      867.58     25.25 o 
   1  12   2       20.36       28.46      2.73 o 
   2  12   2       25.99       22.37      7.11 o 
   3  12   2       91.91       96.91      9.38 o 
   4  12   2      124.16      131.80     11.41 o 
   5  12   2        3.75        2.58      3.55 o 
  -5  13   2       10.80       10.43      7.15 o 
  -4  13   2       35.50       27.99      5.28 o 
  -3  13   2      355.52      343.02     26.65 o 
  -2  13   2      305.35      315.98     23.14 o 
  -1  13   2       41.99       44.62      8.78 o 
   0  13   2        0.11       -0.69      5.33 o 
   1  13   2       71.28       73.19      3.98 o 
   2  13   2       32.29       27.02      8.03 o 
   3  13   2      111.55      107.75     14.71 o 
   4  13   2        7.75       17.25      9.85 o 
   5  13   2        4.19       11.43      5.05 o 
  -5  14   2        1.57       -2.18      5.24 o 
  -4  14   2        0.66       13.95      4.70 o 
  -3  14   2      385.20      375.77     28.57 o 
  -2  14   2      374.87      386.27     26.79 o 
  -1  14   2      342.28      327.48     13.60 o 
   0  14   2       18.27       22.66      4.98 o 
   1  14   2      617.61      607.71     12.31 o 
   2  14   2        1.72        6.71      4.94 o 
   3  14   2      504.03      496.86     32.59 o 
   4  14   2       28.51       34.00      7.10 o 
   5  14   2       16.62       18.40      5.46 o 
  -5  15   2        0.04        5.96      7.67 o 
  -4  15   2      114.84      136.69     19.14 o 
  -3  15   2       48.73       36.69     10.28 o 
  -2  15   2       10.99       21.95      8.44 o 
  -1  15   2        1.25        3.42      5.61 o 
   0  15   2      202.47      188.53     12.75 o 
   1  15   2       14.55       13.56      2.32 o 
   2  15   2       10.97        7.69      3.77 o 
   3  15   2       36.34       45.51     11.46 o 
   4  15   2        0.72        3.19      5.61 o 
   5  15   2       12.71       11.90      5.61 o 
  -5  16   2       18.31       30.35     11.74 o 
  -4  16   2       25.45       35.98     11.43 o 
  -3  16   2        1.16        4.60      6.31 o 
  -2  16   2      123.09      150.32     18.00 o 
  -1  16   2       30.48       38.08      6.69 o 
   0  16   2      245.09      284.49     27.59 o 
   1  16   2        0.06        1.23      2.37 o 
   2  16   2       71.00       67.53      8.27 o 
   3  16   2      152.94      140.09     18.17 o 
   4  16   2        5.33        6.03      6.02 o 
  -4  17   2       78.52      102.29     17.94 o 
  -3  17   2      147.70      164.88     20.38 o 
  -2  17   2        6.66        2.28      4.61 o 
  -1  17   2        1.37        6.23      4.42 o 
   0  17   2       24.58       18.93      5.31 o 
   1  17   2       21.40       25.04      5.00 o 
   2  17   2       62.05       71.00      8.81 o 
   3  17   2        4.27        3.11      7.52 o 
   4  17   2        2.99       -1.64      4.74 o 
  -4  18   2       10.10       -0.29      6.46 o 
  -3  18   2       11.87        7.11      5.13 o 
  -2  18   2       21.36       19.44      7.86 o 
  -1  18   2        0.76        5.53      3.96 o 
   0  18   2      234.82      267.35     18.46 o 
   1  18   2      182.03      170.14     13.39 o 
   2  18   2       17.95       18.58      5.27 o 
   3  18   2       49.05       55.32      8.41 o 
   4  18   2       32.62       33.48     11.51 o 
  -4  19   2        3.25        4.78      8.76 o 
  -3  19   2       20.46       13.16      8.45 o 
  -2  19   2       13.35       23.37      9.39 o 
  -1  19   2       17.28       21.98      6.07 o 
   0  19   2       28.03       29.02      6.65 o 
   1  19   2       46.48       53.46     11.90 o 
   2  19   2       24.59       23.68      5.93 o 
   3  19   2        0.83        0.88      6.62 o 
  -3  20   2       63.40       73.58     15.38 o 
  -2  20   2       93.26       84.91     11.16 o 
  -1  20   2       93.03      100.06     11.68 o 
   0  20   2       83.50      102.08     11.49 o 
   1  20   2       30.58       42.01      9.90 o 
   2  20   2       26.39       19.76      5.21 o 
   3  20   2        5.54        6.28      4.36 o 
  -2  21   2        3.56        3.66      4.70 o 
  -1  21   2       49.88       50.77      9.89 o 
   0  21   2        1.85        2.44      4.12 o 
   1  21   2        0.27        8.02      5.01 o 
   2  21   2       18.61       10.69      4.86 o 
  -2  22   2        0.11        4.44     10.01 o 
  -1  22   2       30.47       41.96      8.09 o 
   0  22   2       16.52       24.21     13.05 o 
   1  22   2       32.21       33.33     10.65 o 
   2  22   2        3.60        4.01      3.82 o 
   0  23   2        0.00       -3.28      4.06 o 
  -5   0   3       82.90       78.37     12.80 o 
  -3   0   3      894.91      913.88     35.10 o 
  -1   0   3      281.50      291.64      8.99 o 
   1   0   3      212.85      212.16      3.53 o 
   3   0   3      975.93     1059.96     42.29 o 
   5   0   3      555.45      574.96     28.91 o 
  -6   1   3       85.45       96.02     10.90 o 
  -5   1   3        9.62       17.47      5.31 o 
  -4   1   3       52.42       52.36      6.52 o 
  -3   1   3       18.90       25.07      4.21 o 
  -2   1   3     1162.00     1214.09     35.42 o 
  -1   1   3    22537.53    21722.48    200.95 o 
   0   1   3     5714.94     5623.34     33.08 o 
   1   1   3     3791.57     3805.82     24.92 o 
   2   1   3     1851.93     1832.95     21.75 o 
   3   1   3      279.45      261.95      7.16 o 
   4   1   3        0.02       -0.06      2.43 o 
   5   1   3      146.33      153.29     10.49 o 
   6   1   3        0.85        1.64      3.81 o 
  -6   2   3       13.26       16.83      5.50 o 
  -5   2   3        8.42        5.45      3.57 o 
  -4   2   3      142.49      149.89     10.85 o 
  -3   2   3     1818.08     1817.91     37.72 o 
  -2   2   3      257.34      277.14      8.96 o 
  -1   2   3    15771.74    15754.15    128.20 o 
   0   2   3    14391.10    14212.37    131.08 o 
   1   2   3      152.00      168.18      3.13 o 
   2   2   3      470.17      494.94      7.24 o 
   3   2   3      458.54      420.11      8.77 o 
   4   2   3      451.52      454.07     16.24 o 
   5   2   3        1.22        2.87      8.43 o 
   6   2   3       11.48       10.25      3.03 o 
  -6   3   3       25.35       32.93      6.88 o 
  -5   3   3        3.02       -3.92      3.92 o 
  -4   3   3      176.03      187.13     14.71 o 
  -3   3   3      449.38      533.01     18.82 o 
  -2   3   3      418.23      437.04     11.90 o 
  -1   3   3     4327.15     4303.82     47.33 o 
   0   3   3     3523.04     3409.31     39.48 o 
   1   3   3     5586.05     5639.69     47.39 o 
   2   3   3       46.74       36.31      2.20 o 
   3   3   3      533.89      602.45     11.99 o 
   4   3   3        0.03       -2.50      2.50 o 
   5   3   3       14.78       14.31      6.09 o 
   6   3   3       26.65       27.17      4.66 o 
  -6   4   3        0.45        4.91      5.39 o 
  -5   4   3       18.98       13.95      4.99 o 
  -4   4   3        0.67        0.40      3.26 o 
  -3   4   3      148.16      156.31     10.01 o 
  -2   4   3     1323.94     1415.79     40.06 o 
  -1   4   3      146.22      181.91      6.45 o 
   0   4   3      557.20      537.66      6.32 o 
   1   4   3     1124.80     1085.48     13.04 o 
   2   4   3       65.14       50.80      2.67 o 
   3   4   3      895.19      871.03     21.48 o 
   4   4   3        4.45        3.58      2.25 o 
   5   4   3        2.36        1.42      2.26 o 
   6   4   3        8.74        5.83      3.05 o 
  -6   5   3       14.92       21.47      7.71 o 
  -5   5   3        0.61        1.76      3.62 o 
  -4   5   3        1.11        2.19      4.17 o 
  -3   5   3      857.52      954.42     26.97 o 
  -2   5   3     1661.22     1812.81     49.85 o 
  -1   5   3     1404.04     1405.68     26.34 o 
   0   5   3     3689.25     3490.87     32.05 o 
   1   5   3     4739.53     4716.90     45.24 o 
   2   5   3      225.44      227.14      5.47 o 
   3   5   3      240.36      229.35     10.77 o 
   4   5   3      180.34      168.26     11.10 o 
   5   5   3        0.17       -4.36      4.36 o 
   6   5   3        5.35        3.60      9.44 o 
  -6   6   3        2.11        8.81      6.43 o 
  -5   6   3        0.09       -1.70      4.18 o 
  -4   6   3       18.74       26.31      7.00 o 
  -3   6   3       49.56       61.42     10.26 o 
  -2   6   3     4450.81     4478.65     95.79 o 
  -1   6   3        9.15        7.75      1.23 o 
   0   6   3     2948.49     2995.89     28.70 o 
   1   6   3      918.80      950.92     10.52 o 
   2   6   3      579.06      594.91     11.14 o 
   3   6   3       63.74       56.31      4.45 o 
   4   6   3       59.69       55.37      6.85 o 
   5   6   3        9.08        1.21      5.90 o 
   6   6   3       35.75       43.19      7.65 o 
  -6   7   3       18.60       22.39      9.62 o 
  -5   7   3        2.64        7.31      6.55 o 
  -4   7   3       52.93       50.22     10.27 o 
  -3   7   3      148.96      150.94     15.06 o 
  -2   7   3      289.66      252.05     17.34 o 
  -1   7   3      687.51      688.45     25.97 o 
   0   7   3     2348.66     2405.68     24.64 o 
   1   7   3     1969.32     1910.52     22.16 o 
   2   7   3      222.18      219.83      6.89 o 
   3   7   3       80.02       82.46      5.79 o 
   4   7   3      199.27      188.53     12.30 o 
   5   7   3        2.40        2.69      3.24 o 
   6   7   3        5.47       -0.01      3.52 o 
  -6   8   3       26.62       23.64      9.66 o 
  -5   8   3       61.70       62.72     13.36 o 
  -4   8   3      208.45      241.74     21.70 o 
  -3   8   3     1015.10     1053.07     42.27 o 
  -2   8   3      448.86      422.33     12.58 o 
  -1   8   3      267.02      290.12     17.19 o 
   0   8   3      537.63      581.81      9.40 o 
   1   8   3      107.05      108.42      4.46 o 
   2   8   3        4.30        1.71      1.36 o 
   3   8   3        8.19        7.32      3.28 o 
   4   8   3        1.12       -2.83      2.83 o 
   5   8   3        4.30        5.18      5.71 o 
   6   8   3       52.01       44.22      7.77 o 
  -6   9   3        2.20        7.79      7.40 o 
  -5   9   3        5.14       16.62      8.28 o 
  -4   9   3        9.20        4.94      5.68 o 
  -3   9   3      350.91      336.92     13.55 o 
  -2   9   3      136.28      101.44      8.32 o 
  -1   9   3       35.82       31.77      6.52 o 
   0   9   3     1558.00     1577.28     20.71 o 
   1   9   3      320.70      283.55      7.60 o 
   2   9   3      747.47      681.35     13.18 o 
   3   9   3       68.80       57.92      6.54 o 
   4   9   3      121.14      108.01      7.64 o 
   5   9   3        0.11        0.10      2.81 o 
   6   9   3        2.80        5.46      4.98 o 
  -6  10   3       27.67       29.75     11.18 o 
  -5  10   3        1.27        4.95      6.02 o 
  -4  10   3        0.21       -3.59      6.31 o 
  -3  10   3      238.50      230.93      7.93 o 
  -2  10   3      577.95      579.91     29.01 o 
  -1  10   3     1224.16     1198.94     23.06 o 
   0  10   3        2.50        2.87      1.13 o 
   1  10   3      564.02      541.41     13.18 o 
   2  10   3      341.51      343.23      9.17 o 
   3  10   3       78.40       72.15      9.44 o 
   4  10   3       34.87       39.10      5.10 o 
   5  10   3        4.67        0.07      2.44 o 
   6  10   3        4.87        2.48      4.88 o 
  -6  11   3        0.90        9.22      8.11 o 
  -5  11   3       23.53       14.57      4.41 o 
  -4  11   3       22.61       14.90      2.81 o 
  -3  11   3       38.54       35.75      2.41 o 
  -2  11   3       13.95       12.52      4.93 o 
  -1  11   3      147.41      174.93      7.80 o 
   0  11   3       69.05       45.06      3.27 o 
   1  11   3      146.96      158.93      7.55 o 
   2  11   3     1243.04     1217.70     69.23 o 
   3  11   3       21.39       26.80      4.99 o 
   4  11   3       13.37        3.83      3.85 o 
   5  11   3       16.83       20.28      4.08 o 
   6  11   3        7.03        3.81      3.77 o 
  -5  12   3        6.50       14.60      9.07 o 
  -4  12   3       23.60       17.19      4.23 o 
  -3  12   3      122.01      128.35      8.78 o 
  -2  12   3       17.31       13.31      5.64 o 
  -1  12   3      842.72      802.12     19.42 o 
   0  12   3      228.87      218.52      8.39 o 
   1  12   3        8.60        7.01      2.24 o 
   2  12   3      448.23      477.70     27.40 o 
   3  12   3       18.31       19.02      8.06 o 
   4  12   3        7.40       14.76      5.03 o 
   5  12   3        9.97        8.27      4.48 o 
  -5  13   3        6.62        4.24      5.97 o 
  -4  13   3        0.60        2.27      6.06 o 
  -3  13   3      386.59      407.22     28.77 o 
  -2  13   3       36.39       40.96      9.06 o 
  -1  13   3      186.67      167.09     13.35 o 
   0  13   3      970.48      924.53     14.40 o 
   1  13   3       53.42       53.15      4.47 o 
   2  13   3       31.50       31.04      3.68 o 
   3  13   3      153.98      199.28     19.88 o 
   4  13   3       17.71       17.57      6.81 o 
   5  13   3       93.33       93.91     10.95 o 
  -5  14   3        0.72        2.90      5.06 o 
  -4  14   3       92.16       99.85     16.07 o 
  -3  14   3      128.55      106.58     15.29 o 
  -2  14   3      117.26       91.26     13.31 o 
  -1  14   3      153.97      150.39     20.75 o 
   0  14   3        9.36        8.39      1.66 o 
   1  14   3      341.00      313.62     13.04 o 
   2  14   3        0.35       -1.51      3.35 o 
   3  14   3      219.86      214.05     21.33 o 
   4  14   3        6.94       11.45      6.14 o 
   5  14   3       47.23       52.37      8.68 o 
  -5  15   3        1.87       -1.99      5.18 o 
  -4  15   3      136.84      157.04     20.63 o 
  -3  15   3       12.12        4.65      6.39 o 
  -2  15   3       12.41       10.29      4.96 o 
  -1  15   3       89.29       73.97      6.27 o 
   0  15   3      138.15      128.83      6.99 o 
   1  15   3      291.86      261.72     11.10 o 
   2  15   3      329.56      304.39     16.40 o 
   3  15   3      330.87      350.14     27.64 o 
   4  15   3       53.17       57.33     12.23 o 
   5  15   3        3.35       12.94      5.67 o 
  -5  16   3        2.19       -0.60      5.78 o 
  -4  16   3      204.36      199.10     23.72 o 
  -3  16   3        3.83        9.54      6.07 o 
  -2  16   3      113.96       95.38     14.42 o 
  -1  16   3        1.43        7.09      6.41 o 
   0  16   3        8.53        9.94      5.00 o 
   1  16   3       11.42       14.93      2.78 o 
   2  16   3        0.51        3.30      3.66 o 
   3  16   3       37.35       71.34     14.31 o 
   4  16   3        4.17       -1.75      4.24 o 
  -4  17   3        8.52       12.87      7.06 o 
  -3  17   3        8.72        5.31      5.09 o 
  -2  17   3       46.33       38.17      9.98 o 
  -1  17   3      123.45      124.71     11.52 o 
   0  17   3        0.13        4.66      3.51 o 
   1  17   3        8.91        8.63      2.62 o 
   2  17   3       18.37       13.49      4.33 o 
   3  17   3       26.67       40.82      7.16 o 
   4  17   3       37.25       34.39     10.45 o 
  -4  18   3       57.77       61.34     14.04 o 
  -3  18   3        3.01        0.59      5.94 o 
  -2  18   3        9.74       10.04      6.23 o 
  -1  18   3        7.90       10.85      7.83 o 
   0  18   3       17.85       20.71      3.88 o 
   1  18   3      346.67      345.11     19.18 o 
   2  18   3        8.20        4.46      7.44 o 
   3  18   3        6.21       16.29      4.94 o 
   4  18   3        0.97        3.57      6.38 o 
  -3  19   3        2.66       -4.43      6.09 o 
  -2  19   3       52.13       42.12     11.65 o 
  -1  19   3       12.45       17.02      5.82 o 
   0  19   3      363.55      330.08     19.54 o 
   1  19   3        0.13       -0.06      3.20 o 
   2  19   3      164.19      154.89     19.23 o 
   3  19   3        8.36        6.62      4.67 o 
  -3  20   3        8.50       -2.20      7.08 o 
  -2  20   3        9.60       17.41      6.21 o 
  -1  20   3       38.12       27.85      6.99 o 
   0  20   3        2.05        8.57      5.43 o 
   1  20   3       75.32       99.44     10.72 o 
   2  20   3        0.21        5.95      5.15 o 
   3  20   3        0.99        5.81      4.05 o 
  -2  21   3       26.38       33.64      7.69 o 
  -1  21   3       12.91       18.34      5.89 o 
   0  21   3        0.09        7.97     13.51 o 
   1  21   3        7.68       13.12      5.19 o 
   2  21   3        2.42        1.11      4.74 o 
  -2  22   3       10.35       13.48      5.75 o 
  -1  22   3        7.89       12.82      5.30 o 
   0  22   3        1.99        4.07      3.73 o 
   1  22   3        0.19       11.41      5.93 o 
   0  23   3        0.53        3.83      3.87 o 
  -6   0   4        8.03       -0.02      5.17 o 
  -4   0   4        4.63       -1.84      5.48 o 
  -2   0   4      330.97      293.06     16.76 o 
   0   0   4        0.80        2.56      0.78 o 
   2   0   4      530.15      519.67     16.20 o 
   4   0   4     1407.22     1328.66     32.00 o 
   6   0   4      178.54      165.82     42.85 o 
  -6   1   4        0.11       -3.62      3.75 o 
  -5   1   4      249.92      257.87     16.32 o 
  -4   1   4        0.89       -0.15      3.30 o 
  -3   1   4     1120.41     1121.74     46.58 o 
  -2   1   4      707.26      762.95     20.05 o 
  -1   1   4       10.87       23.23      2.19 o 
   0   1   4     2397.44     2450.50     15.76 o 
   1   1   4       82.74      107.22      2.62 o 
   2   1   4      180.08      194.50      4.02 o 
   3   1   4      627.41      624.26     13.18 o 
   4   1   4       14.28       17.98      3.05 o 
   5   1   4      206.00      204.15     10.33 o 
   6   1   4       10.97        6.32      3.00 o 
  -6   2   4       33.81       36.23     12.68 o 
  -5   2   4        0.00       -2.49     10.57 o 
  -4   2   4       54.55       57.06      7.37 o 
  -3   2   4     1768.92     1966.54     40.61 o 
  -2   2   4     1823.04     1846.61     35.12 o 
  -1   2   4    15605.70    15395.45    156.22 o 
   0   2   4      111.82      134.57      2.61 o 
   1   2   4      191.44      170.94      3.63 o 
   2   2   4     1281.68     1360.05     13.61 o 
   3   2   4      702.76      739.59     20.77 o 
   4   2   4       22.51       20.53      3.60 o 
   5   2   4       25.67       29.52      4.43 o 
   6   2   4       42.16       48.58      7.80 o 
  -6   3   4       91.24       99.69     11.54 o 
  -5   3   4       70.25       79.08      9.40 o 
  -4   3   4      832.05      811.60     27.14 o 
  -3   3   4      662.29      714.27     22.71 o 
  -2   3   4      141.76      132.72      8.32 o 
  -1   3   4       15.20       13.99      2.04 o 
   0   3   4      431.85      442.38      6.42 o 
   1   3   4     1783.24     1781.84     16.03 o 
   2   3   4        0.07        1.77      1.02 o 
   3   3   4      352.40      368.75      7.93 o 
   4   3   4      247.07      265.81     15.62 o 
   5   3   4        2.64        1.23      3.36 o 
   6   3   4        5.55        5.14      4.17 o 
  -6   4   4       44.25       46.27     12.38 o 
  -5   4   4        8.83        8.58      3.77 o 
  -4   4   4      221.58      268.11     15.38 o 
  -3   4   4      625.66      691.47     22.84 o 
  -2   4   4     3306.50     3669.72    172.06 o 
  -1   4   4       59.32       79.06      4.41 o 
   0   4   4      561.72      548.63      8.36 o 
   1   4   4       91.05       81.84      2.38 o 
   2   4   4     2541.47     2973.47     42.90 o 
   3   4   4      509.32      535.43     13.24 o 
   4   4   4      229.47      225.27      9.68 o 
   5   4   4      182.80      185.76     10.11 o 
   6   4   4       24.05       23.99      5.26 o 
  -6   5   4        3.14        3.02      4.92 o 
  -5   5   4        2.02        2.48      3.41 o 
  -4   5   4      479.89      533.74     22.04 o 
  -3   5   4       24.48       39.72      5.70 o 
  -2   5   4      105.58      123.00     11.66 o 
  -1   5   4      618.04      591.11     15.72 o 
   0   5   4      941.57      944.27     10.93 o 
   1   5   4        5.21        5.66      0.84 o 
   2   5   4     2461.86     2707.80     36.55 o 
   3   5   4      296.23      278.36      9.61 o 
   4   5   4      144.37      166.53     16.34 o 
   5   5   4        8.90       10.33      4.27 o 
   6   5   4        3.99       -6.23      9.26 o 
  -6   6   4        2.26       -0.49      4.78 o 
  -5   6   4        2.39       -0.43      3.61 o 
  -4   6   4        3.91        0.74      5.39 o 
  -3   6   4      229.98      203.95     17.32 o 
  -2   6   4       59.38       70.63      8.95 o 
  -1   6   4     1918.90     1770.29     23.71 o 
   0   6   4      153.33      168.90      4.66 o 
   1   6   4      274.05      282.19      5.09 o 
   2   6   4      811.00      843.21     21.10 o 
   3   6   4      289.38      331.89     10.65 o 
   4   6   4      100.19       99.82      8.80 o 
   5   6   4      270.93      290.52     16.57 o 
   6   6   4        0.94       -1.66      3.43 o 
  -6   7   4       18.80       34.05      9.58 o 
  -5   7   4        3.39       12.70      7.69 o 
  -4   7   4      719.15      745.25     38.38 o 
  -3   7   4      251.62      245.82     19.86 o 
  -2   7   4      175.92      175.85     14.91 o 
  -1   7   4     3140.62     3131.67     64.86 o 
   0   7   4       27.92       39.06      2.32 o 
   1   7   4      759.75      810.75     10.94 o 
   2   7   4     1181.49     1250.75     21.81 o 
   3   7   4       16.36       20.57      3.28 o 
   4   7   4      134.54      146.39     10.72 o 
   5   7   4      138.02      129.98     11.43 o 
   6   7   4        0.11        4.39      4.16 o 
  -6   8   4        9.36       12.96     10.71 o 
  -5   8   4       67.26       69.95     13.78 o 
  -4   8   4      129.17      145.00     17.12 o 
  -3   8   4      122.99      145.31     15.78 o 
  -2   8   4     1527.49     1552.89     27.23 o 
  -1   8   4       72.02       56.62      4.26 o 
   0   8   4      515.75      514.36     10.03 o 
   1   8   4      790.77      848.93     22.61 o 
   2   8   4      386.56      382.59     11.74 o 
   3   8   4        0.57        0.08      1.94 o 
   4   8   4      144.94      148.60      9.21 o 
   5   8   4       54.02       60.64     14.02 o 
   6   8   4        5.95        1.88      3.31 o 
  -6   9   4        3.03        8.22      7.41 o 
  -5   9   4        7.72       11.43      6.78 o 
  -4   9   4        3.02       11.79      5.87 o 
  -3   9   4       18.98       13.84      5.43 o 
  -2   9   4       88.40      109.76     12.47 o 
  -1   9   4       10.09        2.50      3.18 o 
   0   9   4     1429.78     1496.32     27.73 o 
   1   9   4      236.52      232.74      8.31 o 
   2   9   4      155.28      169.21      7.85 o 
   3   9   4       85.16       88.03      8.16 o 
   4   9   4      295.30      285.88     12.78 o 
   5   9   4        0.38        5.18      3.76 o 
   6   9   4        1.27        2.42      3.22 o 
  -6  10   4       11.58        6.37      6.22 o 
  -5  10   4        0.77        1.27      6.01 o 
  -4  10   4      113.59      132.59     17.28 o 
  -3  10   4      256.00      238.77     11.04 o 
  -2  10   4      399.07      382.60     23.70 o 
  -1  10   4       20.54       13.01      5.07 o 
   0  10   4     2568.59     2582.08     31.84 o 
   1  10   4      304.05      284.74      9.50 o 
   2  10   4      249.01      249.21     12.76 o 
   3  10   4       12.27       10.47      4.13 o 
   4  10   4       12.08       21.60      3.97 o 
   5  10   4        3.10        4.39      3.85 o 
   6  10   4       60.60       62.25      9.04 o 
  -6  11   4        7.33        4.15      6.56 o 
  -5  11   4       97.26       97.86     16.31 o 
  -4  11   4       10.91       11.74      3.66 o 
  -3  11   4      496.27      467.05     10.88 o 
  -2  11   4        0.88       -0.53      4.16 o 
  -1  11   4      123.23      121.10     12.63 o 
   0  11   4      476.36      482.40     10.18 o 
   1  11   4      128.81      144.31      6.98 o 
   2  11   4       37.97       42.64      4.09 o 
   3  11   4      303.01      314.72     16.64 o 
   4  11   4        9.28        6.24      7.35 o 
   5  11   4        0.02        3.03      3.34 o 
  -5  12   4        2.12        1.37      5.94 o 
  -4  12   4       58.18       55.69      6.55 o 
  -3  12   4       12.37       13.39      7.03 o 
  -2  12   4      132.05      119.52     14.20 o 
  -1  12   4      205.27      225.85     17.89 o 
   0  12   4        1.48        3.24      1.16 o 
   1  12   4       57.91       57.01      4.83 o 
   2  12   4       48.56       45.18      4.24 o 
   3  12   4        1.83        0.71      3.69 o 
   4  12   4       54.26       51.89      7.55 o 
   5  12   4        8.04        8.58      4.75 o 
  -5  13   4       31.99       32.96     10.22 o 
  -4  13   4        0.08        1.75      4.20 o 
  -3  13   4       12.05       15.65      8.53 o 
  -2  13   4      329.89      343.78     24.57 o 
  -1  13   4      107.66       99.21     10.63 o 
   0  13   4       98.35      102.99      4.25 o 
   1  13   4       16.14       14.44      3.64 o 
   2  13   4      129.77      135.24      7.46 o 
   3  13   4       74.88       65.74     11.70 o 
   4  13   4       22.25       21.65      5.57 o 
   5  13   4       28.87       22.47      6.14 o 
  -5  14   4       13.82       15.58      7.87 o 
  -4  14   4       75.48       81.20     14.91 o 
  -3  14   4       53.95       37.53      9.83 o 
  -2  14   4       74.72       58.30     10.63 o 
  -1  14   4      369.95      347.00     23.30 o 
   0  14   4      271.65      279.38      7.16 o 
   1  14   4      776.47      789.46     24.72 o 
   2  14   4      584.18      581.20     16.11 o 
   3  14   4      199.23      233.74     22.27 o 
   4  14   4        0.86        1.61     12.35 o 
   5  14   4       11.28        8.69      5.16 o 
  -5  15   4       48.46       76.38     16.40 o 
  -4  15   4       80.17       84.12     15.62 o 
  -3  15   4        2.27        3.01      5.70 o 
  -2  15   4       73.99       69.98     12.86 o 
  -1  15   4        4.84       13.33      6.00 o 
   0  15   4       28.95       37.03      3.54 o 
   1  15   4        0.07        1.84      1.81 o 
   2  15   4       40.55       42.93      4.47 o 
   3  15   4        0.67        4.16      3.92 o 
   4  15   4        2.14       -1.38      6.39 o 
   5  15   4        0.40        1.02      4.12 o 
  -4  16   4        1.28       -2.18      5.53 o 
  -3  16   4        3.26       -5.81      6.21 o 
  -2  16   4       17.42       32.65      9.14 o 
  -1  16   4      258.84      242.81     21.54 o 
   0  16   4       83.37       94.43      9.71 o 
   1  16   4        3.29        6.98      1.94 o 
   2  16   4       36.06       51.67      7.47 o 
   3  16   4        7.64        7.03      3.61 o 
   4  16   4        0.27       -1.91      4.39 o 
  -4  17   4        1.44       -0.49      5.24 o 
  -3  17   4        0.03        7.26      6.19 o 
  -2  17   4        2.40        8.50      6.55 o 
  -1  17   4      211.58      274.54     23.86 o 
   0  17   4       36.33       45.34      8.99 o 
   1  17   4      338.19      355.83     10.80 o 
   2  17   4        0.82        1.18      3.69 o 
   3  17   4        0.12        1.65      3.39 o 
   4  17   4        3.10        3.54      5.54 o 
  -4  18   4        6.95       14.79      8.82 o 
  -3  18   4       24.28       17.18      8.61 o 
  -2  18   4       10.85        3.61      4.72 o 
  -1  18   4       18.40       22.88      5.74 o 
   0  18   4        5.90        8.88      3.43 o 
   1  18   4        4.36        7.41      4.40 o 
   2  18   4       54.46       75.44     11.19 o 
   3  18   4        4.54        1.79      3.78 o 
   4  18   4        3.60        7.85      6.89 o 
  -3  19   4        0.60        2.73      5.17 o 
  -2  19   4       16.40        9.57      6.50 o 
  -1  19   4       54.23       94.43     18.90 o 
   0  19   4       36.26       28.18      6.40 o 
   1  19   4        3.12        6.07      5.49 o 
   2  19   4        3.50        6.23      3.71 o 
   3  19   4        0.85        4.21      4.10 o 
  -3  20   4        0.05        7.15      7.85 o 
  -2  20   4       18.04        6.10      4.78 o 
  -1  20   4      104.90      106.22     12.05 o 
   0  20   4       12.95       15.38      5.00 o 
   1  20   4       90.10       99.88     25.94 o 
   2  20   4       68.89       71.49      9.62 o 
   3  20   4        9.55       14.02      5.14 o 
  -2  21   4       13.06       28.46      7.14 o 
  -1  21   4        3.47       18.05      6.16 o 
   0  21   4       22.67       23.04      6.05 o 
   1  21   4       32.74       29.89      6.99 o 
   2  21   4        0.33        3.48      4.18 o 
  -1  22   4        0.02        4.77      4.87 o 
   0  22   4       38.82       46.04     17.56 o 
   1  22   4       13.73       20.91      6.13 o 
  -5   0   5       24.17       15.74      5.60 o 
  -3   0   5     1437.34     1520.94     49.89 o 
  -1   0   5     5806.30     5720.24     74.78 o 
   1   0   5     2388.21     2502.83     30.03 o 
   3   0   5       87.11       97.23      4.98 o 
   5   0   5       16.23       16.91      4.47 o 
  -6   1   5       37.22       40.23      7.88 o 
  -5   1   5       13.27       19.86      5.77 o 
  -4   1   5      125.00      107.53      9.68 o 
  -3   1   5      233.84      229.70     12.66 o 
  -2   1   5        0.49        0.88      2.45 o 
  -1   1   5     3323.37     3414.75     56.31 o 
   0   1   5      924.26      975.67      8.46 o 
   1   1   5      196.95      193.05      3.91 o 
   2   1   5     1545.00     1452.15     18.00 o 
   3   1   5      424.91      444.46     10.85 o 
   4   1   5     1081.57     1054.74     33.15 o 
   5   1   5       19.82       18.90      3.18 o 
   6   1   5        0.89        7.81      4.67 o 
  -6   2   5       36.81       37.53     10.76 o 
  -5   2   5       64.68       76.73      9.39 o 
  -4   2   5      134.26      137.05     11.12 o 
  -3   2   5       17.15       14.74      4.23 o 
  -2   2   5       17.52       21.81      4.28 o 
  -1   2   5     1829.38     1825.19     22.40 o 
   0   2   5     1783.51     1869.69     20.17 o 
   1   2   5     4856.63     4865.58     40.51 o 
   2   2   5      139.42      128.47      2.96 o 
   3   2   5      238.75      222.34      6.89 o 
   4   2   5       16.58       14.23      1.84 o 
   5   2   5       95.30       94.00      7.11 o 
   6   2   5        0.00        3.22      4.34 o 
  -6   3   5        6.27       11.85      5.32 o 
  -5   3   5       66.14       83.21      9.79 o 
  -4   3   5      378.71      383.39     18.71 o 
  -3   3   5        9.56        0.16      3.49 o 
  -2   3   5       92.08      100.96      7.63 o 
  -1   3   5      576.25      574.68     12.58 o 
   0   3   5      143.70      150.63      3.06 o 
   1   3   5       27.33       22.02      1.58 o 
   2   3   5     1013.44      995.52     25.75 o 
   3   3   5      474.05      471.01      8.50 o 
   4   3   5        1.48       -0.63      1.46 o 
   5   3   5        2.05       -0.42      2.07 o 
   6   3   5        1.68        5.86      3.71 o 
  -6   4   5       48.68       52.38      8.87 o 
  -5   4   5        0.89       -1.67      3.89 o 
  -4   4   5       37.83       57.91      8.14 o 
  -3   4   5        4.88       11.46      4.11 o 
  -2   4   5        1.28       -4.85      4.85 o 
  -1   4   5      766.81      771.53     15.47 o 
   0   4   5     1078.47     1018.86      9.51 o 
   1   4   5      245.25      215.88      4.05 o 
   2   4   5     3045.31     3305.22     46.98 o 
   3   4   5       12.51        7.07      1.58 o 
   4   4   5       19.95       18.71      2.96 o 
   5   4   5       37.73       39.34      6.36 o 
   6   4   5       13.82        6.85      2.92 o 
  -6   5   5       45.04       64.80      9.76 o 
  -5   5   5        4.31        5.50      4.01 o 
  -4   5   5      130.18      121.10     10.85 o 
  -3   5   5        0.03       -0.07      6.50 o 
  -2   5   5      224.76      200.14     15.41 o 
  -1   5   5        0.09        2.37      1.83 o 
   0   5   5      158.10      144.29      3.93 o 
   1   5   5     2299.74     2354.64     26.79 o 
   2   5   5       26.20       17.56      1.50 o 
   3   5   5     1128.11     1056.03     19.72 o 
   4   5   5       56.75       54.38      4.81 o 
   5   5   5       73.79       73.18      8.45 o 
   6   5   5        0.60        1.39      3.28 o 
  -6   6   5       33.26       40.45     11.29 o 
  -5   6   5        5.74        9.17      4.05 o 
  -4   6   5        9.73        4.44      4.88 o 
  -3   6   5        0.17        6.36      5.81 o 
  -2   6   5       33.33       34.70      6.84 o 
  -1   6   5        1.34        2.42      1.19 o 
   0   6   5     2364.94     2356.73     27.37 o 
   1   6   5      575.47      606.40      8.68 o 
   2   6   5     1355.81     1326.90     18.77 o 
   3   6   5       13.56        9.14      1.97 o 
   4   6   5        5.12       11.13      4.58 o 
   5   6   5        3.15        6.26      3.73 o 
   6   6   5       13.40       23.43      7.49 o 
  -6   7   5       12.36        4.90      5.58 o 
  -5   7   5      196.42      203.28     22.31 o 
  -4   7   5      236.93      234.13     21.94 o 
  -3   7   5      110.43      111.53     13.77 o 
  -2   7   5       17.32        4.14      3.34 o 
  -1   7   5      145.06      155.72      5.10 o 
   0   7   5      146.89      129.63      5.10 o 
   1   7   5       34.34       30.72      2.29 o 
   2   7   5      194.57      199.03      9.77 o 
   3   7   5      516.29      479.98     11.91 o 
   4   7   5       95.30       86.70      6.96 o 
   5   7   5       16.15       17.48      5.46 o 
   6   7   5       25.82       26.99      5.95 o 
  -6   8   5        2.86        8.52      5.09 o 
  -5   8   5       24.89       32.76     10.43 o 
  -4   8   5        3.21       12.96      7.93 o 
  -3   8   5      366.87      382.31     25.37 o 
  -2   8   5        0.10        1.39      2.11 o 
  -1   8   5     1673.46     1680.49     39.68 o 
   0   8   5      267.12      240.90      7.43 o 
   1   8   5     1373.65     1446.29     28.29 o 
   2   8   5       27.68       14.87      2.03 o 
   3   8   5       84.78       93.44      6.95 o 
   4   8   5      118.26      121.75     10.31 o 
   5   8   5       22.56       22.21      4.07 o 
   6   8   5        0.12       -1.92      2.86 o 
  -6   9   5        0.00       -0.16      5.25 o 
  -5   9   5       55.14       73.29     14.23 o 
  -4   9   5       18.14       11.94      5.74 o 
  -3   9   5        0.00       -1.06      4.26 o 
  -2   9   5       25.86       29.04      2.98 o 
  -1   9   5     1458.00     1423.40     44.17 o 
   0   9   5       56.55       43.45      3.79 o 
   1   9   5       57.55       59.77      3.29 o 
   2   9   5       90.59       87.84      4.82 o 
   3   9   5      110.48      104.52      6.62 o 
   4   9   5      225.62      198.74     10.80 o 
   5   9   5       17.32       23.74      5.07 o 
   6   9   5       13.57       17.65      4.68 o 
  -6  10   5       11.02       19.61     10.17 o 
  -5  10   5       30.35       24.65     10.00 o 
  -4  10   5       54.89       50.73     10.94 o 
  -3  10   5       20.24       26.52      3.46 o 
  -2  10   5        7.92        3.80      1.22 o 
  -1  10   5      185.62      188.43     14.81 o 
   0  10   5      345.36      338.19     10.06 o 
   1  10   5      647.90      669.61     15.42 o 
   2  10   5      410.16      407.83     12.62 o 
   3  10   5       30.27       27.33      7.34 o 
   4  10   5       31.57       30.55     18.68 o 
   5  10   5        5.25        6.24      3.19 o 
  -6  11   5        8.10        3.82      5.38 o 
  -5  11   5       14.12        7.99      7.11 o 
  -4  11   5       65.11       49.81      6.04 o 
  -3  11   5       37.26       41.85      4.54 o 
  -2  11   5        3.81        5.46      4.51 o 
  -1  11   5        9.84        9.73      4.97 o 
   0  11   5       36.52       34.15      2.85 o 
   1  11   5       18.35       14.22      2.35 o 
   2  11   5      420.00      401.10     18.57 o 
   3  11   5       15.40       25.14     11.02 o 
   4  11   5       34.06       55.72      8.35 o 
   5  11   5       28.15       25.64      6.84 o 
  -5  12   5        2.02        1.01      6.07 o 
  -4  12   5       35.63       36.50     10.09 o 
  -3  12   5        3.98        3.71      4.63 o 
  -2  12   5      460.77      488.30     29.01 o 
  -1  12   5        5.54       -2.23      4.43 o 
   0  12   5        0.16        0.37      1.35 o 
   1  12   5      369.96      366.66     10.26 o 
   2  12   5      517.56      503.95     15.19 o 
   3  12   5      200.35      193.06     13.31 o 
   4  12   5       31.38       40.71      6.56 o 
   5  12   5        7.88        8.06      4.63 o 
  -5  13   5        1.06        8.52      8.63 o 
  -4  13   5        1.99       12.22      6.97 o 
  -3  13   5       65.66       65.13     12.03 o 
  -2  13   5       17.79       16.18      6.21 o 
  -1  13   5      176.30      165.85     16.10 o 
   0  13   5        2.32        2.99      3.25 o 
   1  13   5      661.74      661.50     14.43 o 
   2  13   5      260.04      259.06     10.48 o 
   3  13   5        1.26        3.94      3.58 o 
   4  13   5       74.48       73.65      9.13 o 
   5  13   5       30.57       25.90      7.43 o 
  -5  14   5        0.02        1.28      6.74 o 
  -4  14   5       23.78       47.48     11.20 o 
  -3  14   5      115.14      114.34     15.93 o 
  -2  14   5       89.14       94.66     13.60 o 
  -1  14   5        0.51        0.24      4.72 o 
   0  14   5       45.22       41.84      3.52 o 
   1  14   5       84.61       80.92      5.07 o 
   2  14   5       59.82       61.19      5.34 o 
   3  14   5        0.22        1.41      2.87 o 
   4  14   5       12.51       23.34      5.93 o 
   5  14   5        9.83       15.45      5.73 o 
  -5  15   5       27.06       56.39     14.92 o 
  -4  15   5        0.98       -4.91      4.91 o 
  -3  15   5        3.50       16.40      7.67 o 
  -2  15   5       15.88       22.36      6.40 o 
  -1  15   5       61.60       77.91     11.77 o 
   0  15   5      145.74      150.70      8.81 o 
   1  15   5        1.57       -2.19      2.19 o 
   2  15   5       39.93       37.98      3.79 o 
   3  15   5       94.53       88.78      8.92 o 
   4  15   5        0.00        7.72      7.09 o 
  -4  16   5       41.37       32.10     10.29 o 
  -3  16   5       45.74       33.36      9.64 o 
  -2  16   5       94.24       96.63     14.56 o 
  -1  16   5       63.36       75.45     11.96 o 
   0  16   5      603.00      616.35     21.13 o 
   1  16   5        0.77       -1.36      1.94 o 
   2  16   5        1.41        0.52      1.75 o 
   3  16   5       14.81       15.14      4.38 o 
   4  16   5        5.88        3.49      5.71 o 
  -4  17   5       19.90        9.90      5.96 o 
  -3  17   5       12.12       15.94      7.36 o 
  -2  17   5       36.15       34.82      9.75 o 
  -1  17   5        1.61       -2.52      4.29 o 
   0  17   5        6.16       10.73      4.20 o 
   1  17   5        2.19        0.65      2.21 o 
   2  17   5        6.08       11.42      3.44 o 
   3  17   5       91.23       85.31      9.31 o 
   4  17   5        0.28        5.05      7.81 o 
  -4  18   5       40.94       43.86     12.35 o 
  -3  18   5       42.45       54.86     12.67 o 
  -2  18   5        1.85       -5.83      6.23 o 
  -1  18   5       37.05       44.61      7.79 o 
   0  18   5       10.50       10.22      3.12 o 
   1  18   5        0.02        2.06      3.25 o 
   2  18   5       17.22       25.05      7.62 o 
   3  18   5       10.88       11.87      5.66 o 
  -3  19   5        1.30       -4.62      5.84 o 
  -2  19   5       55.16       56.98     11.98 o 
  -1  19   5       43.21       44.32      7.97 o 
   0  19   5      133.55      155.69     13.42 o 
   1  19   5        9.36       13.46      5.01 o 
   2  19   5       53.41       50.74      8.87 o 
   3  19   5        2.61        8.41      5.34 o 
  -3  20   5       12.97       19.18      9.77 o 
  -2  20   5        7.91       16.01      7.45 o 
  -1  20   5        3.16        6.28      4.46 o 
   0  20   5       15.54       14.68      5.10 o 
   1  20   5       15.65       23.19      5.83 o 
   2  20   5        1.68        2.35      3.75 o 
  -2  21   5        6.15        6.51      6.85 o 
  -1  21   5       11.69       16.16      5.74 o 
   0  21   5       23.16       19.46      5.61 o 
   1  21   5       11.10       20.67      6.18 o 
   2  21   5        0.00        3.10      4.06 o 
  -1  22   5        9.28       23.56      7.38 o 
   0  22   5       16.24       10.28      4.91 o 
   1  22   5        7.63        3.14      4.10 o 
  -6   0   6       11.94        6.84      7.24 o 
  -4   0   6      273.65      264.84     21.89 o 
  -2   0   6      615.97      633.51     27.42 o 
   0   0   6     4219.14     4186.79     45.71 o 
   2   0   6     3340.37     3292.36     46.89 o 
   4   0   6      544.25      495.07     17.80 o 
   6   0   6       24.20       13.52      8.86 o 
  -6   1   6        0.01        3.62      9.82 o 
  -5   1   6        2.35        4.08      5.28 o 
  -4   1   6        1.49       -1.94      3.56 o 
  -3   1   6      413.64      391.64     17.08 o 
  -2   1   6      743.01      744.80     21.39 o 
  -1   1   6     7204.50     7031.10     64.26 o 
   0   1   6      401.71      429.98      5.74 o 
   1   1   6       20.54       32.42      2.24 o 
   2   1   6      108.88      134.33      8.01 o 
   3   1   6      136.46      127.97      3.86 o 
   4   1   6      192.32      176.10      6.16 o 
   5   1   6       44.97       46.30      4.42 o 
   6   1   6       22.63       28.54      7.87 o 
  -6   2   6        0.06       -0.71      9.26 o 
  -5   2   6        6.41       10.10      4.68 o 
  -4   2   6       36.70       50.87      7.62 o 
  -3   2   6      322.35      337.35     16.21 o 
  -2   2   6       26.25       25.80      3.98 o 
  -1   2   6      230.04      237.56      6.92 o 
   0   2   6     1560.50     1485.25     13.07 o 
   1   2   6      188.50      187.65      5.38 o 
   2   2   6        1.85       11.65      2.11 o 
   3   2   6      204.26      179.59      4.58 o 
   4   2   6      308.33      295.56      8.13 o 
   5   2   6       73.82       70.94      5.21 o 
   6   2   6        0.00        2.58      5.09 o 
  -6   3   6        3.06       11.19      4.44 o 
  -5   3   6       53.87       46.89      7.95 o 
  -4   3   6      152.50      172.92     13.04 o 
  -3   3   6      194.39      190.64     11.91 o 
  -2   3   6     2296.14     2395.55     44.58 o 
  -1   3   6      377.14      344.05      9.79 o 
   0   3   6     2714.25     2640.02     19.62 o 
   1   3   6      240.55      238.21      8.58 o 
   2   3   6       45.67       30.06      2.55 o 
   3   3   6        9.86        5.65      1.28 o 
   4   3   6      195.88      188.89     16.70 o 
   5   3   6        6.94        6.57      3.00 o 
   6   3   6       67.37       65.97     16.91 o 
  -6   4   6        0.49        2.15      6.68 o 
  -5   4   6       50.56       52.18      8.17 o 
  -4   4   6       18.95        8.89      4.71 o 
  -3   4   6      246.58      258.10     14.10 o 
  -2   4   6      399.48      437.13     23.05 o 
  -1   4   6       97.23      106.30      3.66 o 
   0   4   6      608.29      564.02      7.35 o 
   1   4   6     1853.23     1910.84     29.92 o 
   2   4   6        2.37       -0.39      1.43 o 
   3   4   6      100.37       87.15      4.72 o 
   4   4   6        3.69        1.81      4.60 o 
   5   4   6        0.12       -0.79      2.53 o 
   6   4   6        6.52        7.17      9.26 o 
  -6   5   6        4.34        5.36      6.10 o 
  -5   5   6       24.26       26.28      5.71 o 
  -4   5   6        0.86        0.65      3.56 o 
  -3   5   6       55.56       38.83      8.39 o 
  -2   5   6     2222.58     2161.48     59.71 o 
  -1   5   6      253.87      238.60      7.64 o 
   0   5   6      249.19      212.59      4.20 o 
   1   5   6      163.47      178.36      4.86 o 
   2   5   6       49.14       47.46      2.30 o 
   3   5   6       11.85        7.24      1.86 o 
   4   5   6       10.54        9.72      3.07 o 
   5   5   6      105.55      115.83      8.87 o 
   6   5   6        6.35        5.50      5.08 o 
  -6   6   6       12.77       21.05      9.36 o 
  -5   6   6        8.00        7.80      6.52 o 
  -4   6   6       99.93       90.68     14.00 o 
  -3   6   6        0.03       -0.02      5.86 o 
  -2   6   6      265.52      285.01     19.26 o 
  -1   6   6     1516.71     1487.92     31.75 o 
   0   6   6       34.22       38.28      2.25 o 
   1   6   6     4614.07     4654.67     58.08 o 
   2   6   6        2.17        2.08      1.06 o 
   3   6   6       15.40       14.68      2.07 o 
   4   6   6       89.64       65.84      9.17 o 
   5   6   6        6.46        8.51      3.48 o 
   6   6   6       27.06       23.22      6.96 o 
  -6   7   6        1.10        7.66      7.93 o 
  -5   7   6        7.86       16.20      7.92 o 
  -4   7   6      140.53      150.32     17.92 o 
  -3   7   6      180.85      183.51     17.98 o 
  -2   7   6     1107.08     1091.91     40.43 o 
  -1   7   6     1052.03     1043.68     17.09 o 
   0   7   6      589.93      576.33      9.30 o 
   1   7   6      620.66      585.32     14.30 o 
   2   7   6      173.76      174.47      4.82 o 
   3   7   6       16.49       11.05      2.19 o 
   4   7   6        1.05        4.10      2.63 o 
   5   7   6       27.93       24.83      4.39 o 
   6   7   6       14.69       25.32      7.50 o 
  -6   8   6        1.92       -0.10      6.10 o 
  -5   8   6        0.69       -5.84      5.84 o 
  -4   8   6        0.32        1.76      5.22 o 
  -3   8   6      256.48      221.45     19.77 o 
  -2   8   6       44.94       33.22      7.56 o 
  -1   8   6      142.96      130.75      5.14 o 
   0   8   6      314.75      296.67      8.57 o 
   1   8   6      161.82      138.91      5.54 o 
   2   8   6       21.49       17.08      2.01 o 
   3   8   6        0.20        0.47      2.61 o 
   4   8   6      130.67      123.91      7.92 o 
   5   8   6        7.39        1.39      2.92 o 
   6   8   6        0.02        0.14      2.84 o 
  -6   9   6       15.13       11.44      6.55 o 
  -5   9   6       13.52       24.49     10.52 o 
  -4   9   6       10.03       -1.76      5.03 o 
  -3   9   6      103.40       94.98     13.77 o 
  -2   9   6      222.27      236.40      9.04 o 
  -1   9   6      245.86      213.61      6.45 o 
   0   9   6      227.45      198.78      8.59 o 
   1   9   6      802.04      804.16     20.37 o 
   2   9   6      152.84      146.33      6.94 o 
   3   9   6       83.82       68.83      5.35 o 
   4   9   6       44.54       30.28      4.83 o 
   5   9   6       33.78       31.07      4.43 o 
  -6  10   6        9.29        2.72      5.66 o 
  -5  10   6        8.75       17.45      8.32 o 
  -4  10   6       47.21       65.44     13.12 o 
  -3  10   6        6.01        3.93      1.65 o 
  -2  10   6       87.75       84.51      6.33 o 
  -1  10   6       39.29       37.50      7.43 o 
   0  10   6      281.67      272.32     10.11 o 
   1  10   6       15.53       15.00      2.87 o 
   2  10   6      100.76       99.41      5.30 o 
   3  10   6      259.28      232.64     11.58 o 
   4  10   6       25.61       16.83      4.59 o 
   5  10   6        7.51        8.03      3.54 o 
  -5  11   6        4.44       11.78      7.66 o 
  -4  11   6       91.23      107.84     16.83 o 
  -3  11   6      313.14      307.40     24.69 o 
  -2  11   6        1.17       -0.07      2.47 o 
  -1  11   6      669.53      591.57     28.58 o 
   0  11   6        1.55        1.83      1.85 o 
   1  11   6      155.84      155.90      6.55 o 
   2  11   6       18.21       18.50      2.63 o 
   3  11   6        9.85       12.29      2.66 o 
   4  11   6        7.84        2.97      6.20 o 
   5  11   6        1.35        2.84      3.53 o 
  -5  12   6       12.82        5.03      4.75 o 
  -4  12   6        0.64       -4.92      4.92 o 
  -3  12   6       53.31       64.30     12.18 o 
  -2  12   6       12.71       11.74      6.67 o 
  -1  12   6       26.60       12.88      5.46 o 
   0  12   6      363.74      349.06     18.56 o 
   1  12   6      138.36      116.92      5.91 o 
   2  12   6      369.73      362.06     11.00 o 
   3  12   6        9.29        7.75      3.23 o 
   4  12   6        0.95        1.94      3.71 o 
   5  12   6       40.05       37.18      6.08 o 
  -5  13   6        0.02        3.21      6.42 o 
  -4  13   6       56.55       61.80     13.44 o 
  -3  13   6        5.93        2.28      6.16 o 
  -2  13   6       96.08       86.19     12.46 o 
  -1  13   6      135.00      129.04     14.14 o 
   0  13   6      211.30      201.04     14.08 o 
   1  13   6       55.14       46.86      3.94 o 
   2  13   6      701.08      698.84     15.93 o 
   3  13   6       86.85       85.83      6.84 o 
   4  13   6        0.01       10.99      5.55 o 
   5  13   6        0.05        3.14      3.85 o 
  -5  14   6        2.29        0.33      6.81 o 
  -4  14   6      135.58      136.25     19.14 o 
  -3  14   6       31.29       41.59     10.93 o 
  -2  14   6       28.52       26.75      7.82 o 
  -1  14   6       56.71       50.46      9.43 o 
   0  14   6      113.33      117.04      7.76 o 
   1  14   6       65.74       58.05      4.44 o 
   2  14   6       86.58       93.99      5.92 o 
   3  14   6       20.15       23.13      3.94 o 
   4  14   6        3.79        8.90      3.71 o 
   5  14   6       26.16       31.46      6.13 o 
  -5  15   6        2.68       -6.28      8.82 o 
  -4  15   6       24.24       25.17      9.25 o 
  -3  15   6        3.94       11.44      7.68 o 
  -2  15   6       76.03       63.33     11.48 o 
  -1  15   6       25.05       25.47      6.58 o 
   0  15   6      173.84      174.59      9.57 o 
   1  15   6       56.00       56.95      4.52 o 
   2  15   6        2.18        6.46      2.04 o 
   3  15   6       21.13       22.90      4.19 o 
   4  15   6       29.22       24.88      6.82 o 
  -4  16   6        1.96        5.65      5.93 o 
  -3  16   6        0.99       12.53      7.72 o 
  -2  16   6        8.34       13.97      7.05 o 
  -1  16   6        0.18        3.40      5.16 o 
   0  16   6        0.14        6.98      3.61 o 
   1  16   6       37.59       34.76      3.44 o 
   2  16   6        9.22        6.00      2.02 o 
   3  16   6       23.12       29.98      5.37 o 
   4  16   6       23.65       21.67      5.98 o 
  -4  17   6        0.19       -1.71      6.51 o 
  -3  17   6       23.50       34.34     11.32 o 
  -2  17   6       32.04       34.78      9.61 o 
  -1  17   6       25.02       24.54      7.46 o 
   0  17   6      111.93      129.90      8.76 o 
   1  17   6      100.17       98.58      7.26 o 
   2  17   6       10.22       12.69      3.41 o 
   3  17   6       27.60       40.08      7.41 o 
   4  17   6        9.41        3.80      4.43 o 
  -4  18   6        0.18       -2.90      5.44 o 
  -3  18   6        0.12       -2.12      5.99 o 
  -2  18   6       12.67       20.69      8.16 o 
  -1  18   6       24.59       38.24      9.53 o 
   0  18   6        4.90        1.22      2.73 o 
   1  18   6       84.34       83.15      9.75 o 
   2  18   6       76.88       81.54     14.10 o 
   3  18   6       16.78       14.89      4.99 o 
  -3  19   6        5.58       -1.96      6.74 o 
  -2  19   6       15.28       12.32      8.33 o 
  -1  19   6        7.72        3.83      6.93 o 
   0  19   6        0.03        3.33      2.91 o 
   1  19   6        0.73        5.80      3.82 o 
   2  19   6       12.41       19.06      5.02 o 
   3  19   6        3.12       10.68      7.53 o 
  -2  20   6        5.38        7.34      7.19 o 
  -1  20   6        0.68       -1.49      3.56 o 
   0  20   6        5.53        3.64      3.97 o 
   1  20   6        1.84        3.80      3.92 o 
   2  20   6       31.18       41.73      7.76 o 
  -2  21   6       10.32       11.38      7.31 o 
  -1  21   6       31.79       26.62      6.99 o 
   0  21   6       15.00       15.85      5.57 o 
   1  21   6       39.76       49.29      8.38 o 
   0  22   6        0.01        0.58      4.02 o 
  -5   0   7      180.33      208.65     22.35 o 
  -3   0   7      402.27      395.51     25.03 o 
  -1   0   7      262.52      255.37     10.72 o 
   1   0   7      653.54      726.48     18.78 o 
   3   0   7      251.51      239.32      7.14 o 
   5   0   7       17.07       11.72      6.86 o 
  -6   1   7       19.66       36.05      7.53 o 
  -5   1   7       99.38       95.16     10.85 o 
  -4   1   7        1.47        2.34      7.91 o 
  -3   1   7       12.34       17.19      4.72 o 
  -2   1   7     3449.73     3360.84     56.63 o 
  -1   1   7      161.42      152.18      5.69 o 
   0   1   7     4137.20     4215.49     30.89 o 
   1   1   7      417.13      429.33      7.31 o 
   2   1   7        9.79       10.21      4.62 o 
   3   1   7      153.41      140.08      3.74 o 
   4   1   7       41.99       50.92      3.82 o 
   5   1   7       19.36       19.61      9.24 o 
   6   1   7       94.15       91.06     11.81 o 
  -6   2   7       32.55       46.55      8.72 o 
  -5   2   7      119.42      139.39     12.91 o 
  -4   2   7        3.87        0.53      4.13 o 
  -3   2   7      350.00      376.18     27.67 o 
  -2   2   7       57.54       50.43      5.60 o 
  -1   2   7      283.98      285.55      8.01 o 
   0   2   7      171.32      164.42      3.96 o 
   1   2   7      383.94      440.25     12.35 o 
   2   2   7      274.14      260.02      7.12 o 
   3   2   7      958.60      926.09     36.28 o 
   4   2   7      759.22      761.81     19.58 o 
   5   2   7      136.02      143.91     13.80 o 
   6   2   7        4.77       12.56      5.57 o 
  -6   3   7       45.25       57.71     17.20 o 
  -5   3   7        9.08       10.42      4.93 o 
  -4   3   7        0.24       -0.75      3.58 o 
  -3   3   7      140.84      129.72     10.17 o 
  -2   3   7        0.97       -3.64      3.64 o 
  -1   3   7      443.18      493.81     11.58 o 
   0   3   7     1776.60     1859.08     15.72 o 
   1   3   7     1067.14     1145.06     18.69 o 
   2   3   7      522.33      561.89     12.35 o 
   3   3   7        8.35        6.34      1.10 o 
   4   3   7        5.38        6.90      2.66 o 
   5   3   7        2.08        0.67      2.58 o 
   6   3   7       14.03       21.61      8.36 o 
  -6   4   7        0.65       -1.95      5.93 o 
  -5   4   7        0.45       -3.50      3.50 o 
  -4   4   7      641.34      650.22     26.14 o 
  -3   4   7      188.93      192.66     12.53 o 
  -2   4   7     1320.17     1318.96     43.84 o 
  -1   4   7      557.99      563.01      9.90 o 
   0   4   7      139.03      162.11      3.92 o 
   1   4   7      857.06      897.71     16.37 o 
   2   4   7      412.39      435.80     11.07 o 
   3   4   7       53.54       46.14      5.10 o 
   4   4   7       49.57       53.36     12.29 o 
   5   4   7        7.94       11.06      4.85 o 
   6   4   7        0.55       10.21      5.92 o 
  -6   5   7        1.32        7.36      5.26 o 
  -5   5   7        6.96        5.30      6.27 o 
  -4   5   7        9.83        5.55      4.71 o 
  -3   5   7       48.23       46.39      8.82 o 
  -2   5   7       40.69       40.99      7.46 o 
  -1   5   7      859.02      820.96     19.37 o 
   0   5   7      288.71      291.71      5.37 o 
   1   5   7      148.06      146.87      5.19 o 
   2   5   7      175.58      183.67      7.29 o 
   3   5   7       47.92       44.58      3.15 o 
   4   5   7       31.16       27.59      5.66 o 
   5   5   7      211.33      215.68     12.32 o 
   6   5   7        1.98        3.49      5.35 o 
  -6   6   7       10.18       22.85     10.44 o 
  -5   6   7       19.37       25.38      9.39 o 
  -4   6   7      524.94      548.86     34.16 o 
  -3   6   7        5.88        2.58      4.33 o 
  -2   6   7       25.47       19.56      5.67 o 
  -1   6   7      311.64      313.84     11.19 o 
   0   6   7       43.81       47.63      2.17 o 
   1   6   7        1.06        1.60      1.18 o 
   2   6   7      565.26      604.68     14.76 o 
   3   6   7        0.27       -1.08      1.77 o 
   4   6   7      321.88      303.50     18.01 o 
   5   6   7        7.22        3.06      3.49 o 
   6   6   7       26.92       31.10      8.11 o 
  -6   7   7        3.96        4.15      5.26 o 
  -5   7   7        1.51       -6.09      6.20 o 
  -4   7   7       51.43       50.25     11.74 o 
  -3   7   7      275.20      288.08     22.46 o 
  -2   7   7       60.43       72.97     10.29 o 
  -1   7   7     1828.49     1769.89     42.91 o 
   0   7   7       61.12       49.07      2.17 o 
   1   7   7       20.98       18.68      2.29 o 
   2   7   7      112.25       99.05      3.39 o 
   3   7   7        0.31        2.09      1.13 o 
   4   7   7        0.69        0.74      2.26 o 
   5   7   7       75.97       63.76      9.40 o 
   6   7   7       24.82       31.04      6.86 o 
  -6   8   7        0.16        0.13      5.33 o 
  -5   8   7       34.82       33.11     10.38 o 
  -4   8   7      150.80      163.69     19.09 o 
  -3   8   7      116.51      103.95     14.11 o 
  -2   8   7       81.89       84.16      6.20 o 
  -1   8   7      991.95      916.55     16.56 o 
   0   8   7      216.29      213.97      6.00 o 
   1   8   7      518.57      524.58     17.42 o 
   2   8   7        0.71        3.27      1.30 o 
   3   8   7      158.44      157.89      9.79 o 
   4   8   7       68.93       70.12      7.37 o 
   5   8   7       34.04       39.78      5.24 o 
  -6   9   7       13.33        4.80      5.58 o 
  -5   9   7       44.46       33.40     11.22 o 
  -4   9   7      166.79      160.93     19.17 o 
  -3   9   7       21.72       15.48      6.27 o 
  -2   9   7       16.96       24.81      3.43 o 
  -1   9   7       15.00       12.06      1.89 o 
   0   9   7        0.29        0.65      1.92 o 
   1   9   7       51.26       51.82      6.14 o 
   2   9   7      131.58      141.44      5.82 o 
   3   9   7       31.13       29.76      3.21 o 
   4   9   7        6.87        2.80      4.00 o 
   5   9   7       47.72       50.32      5.83 o 
  -5  10   7       53.35       67.69     14.54 o 
  -4  10   7        0.01        5.71      6.92 o 
  -3  10   7      111.09      103.76     16.53 o 
  -2  10   7       18.25       16.40      2.59 o 
  -1  10   7       26.85       31.14      2.74 o 
   0  10   7       75.08       73.80      4.96 o 
   1  10   7      152.91      148.00      6.34 o 
   2  10   7        0.83        1.14      1.52 o 
   3  10   7       13.82       26.81      4.70 o 
   4  10   7       60.54       68.81      7.36 o 
   5  10   7       24.82       19.91      6.38 o 
  -5  11   7       15.61        2.55      6.44 o 
  -4  11   7       89.52      103.18     16.08 o 
  -3  11   7       38.14       45.14      4.72 o 
  -2  11   7        0.10        0.76      0.99 o 
  -1  11   7       18.91       17.55      6.49 o 
   0  11   7       14.80       19.07      3.34 o 
   1  11   7      344.66      366.91     10.46 o 
   2  11   7      146.49      145.87      6.67 o 
   3  11   7       80.22       81.07      5.38 o 
   4  11   7       20.98       23.06      4.66 o 
   5  11   7        0.69       -3.30      3.30 o 
  -5  12   7       17.38        5.36      5.57 o 
  -4  12   7       54.51       57.99     13.18 o 
  -3  12   7      471.01      431.10     30.82 o 
  -2  12   7      393.76      408.92     27.15 o 
  -1  12   7        1.37       -5.01      5.01 o 
   0  12   7      194.12      193.43      8.90 o 
   1  12   7        4.72        5.60      2.69 o 
   2  12   7      125.13      118.30      6.21 o 
   3  12   7      133.72      128.97      7.01 o 
   4  12   7        6.78        9.75      5.06 o 
   5  12   7       12.32        8.11      7.99 o 
  -5  13   7        6.72       12.41      9.43 o 
  -4  13   7        1.21        4.10      5.45 o 
  -3  13   7       39.94       43.96     10.72 o 
  -2  13   7      199.30      201.32     19.37 o 
  -1  13   7        8.68        4.90      3.44 o 
   0  13   7       54.56       53.01      4.37 o 
   1  13   7      357.27      371.13     11.92 o 
   2  13   7      200.81      194.80      8.30 o 
   3  13   7      183.65      185.48     16.56 o 
   4  13   7       43.22       36.28      5.99 o 
   5  13   7       11.58        5.90      7.69 o 
  -5  14   7       35.88       49.47     13.39 o 
  -4  14   7        0.07        2.46      6.20 o 
  -3  14   7        6.33       11.92      7.33 o 
  -2  14   7       64.73       52.17     10.51 o 
  -1  14   7        1.62       -4.30      5.45 o 
   0  14   7      117.40      143.20     10.27 o 
   1  14   7      114.89      138.87      7.00 o 
   2  14   7        1.72        3.58      2.15 o 
   3  14   7       93.36       84.73     12.95 o 
   4  14   7       38.17       40.93      6.11 o 
  -4  15   7        2.52       14.58      6.52 o 
  -3  15   7       11.21        5.44      4.97 o 
  -2  15   7      244.95      238.40     22.22 o 
  -1  15   7        0.01       -3.65      6.12 o 
   0  15   7       57.04       49.16      5.44 o 
   1  15   7       50.96       52.42      7.21 o 
   2  15   7       15.28       23.19      3.27 o 
   3  15   7       35.99       24.64      5.88 o 
   4  15   7        3.61        5.68      4.61 o 
  -4  16   7       10.74       25.11     10.01 o 
  -3  16   7        9.34        8.58      7.27 o 
  -2  16   7       23.89       19.31      7.16 o 
  -1  16   7       60.19       68.43     11.96 o 
   0  16   7      223.84      243.57     14.95 o 
   1  16   7       48.33       49.56      4.43 o 
   2  16   7       71.68       73.78      5.49 o 
   3  16   7        1.91        6.77      6.30 o 
   4  16   7       13.50       21.78      6.15 o 
  -4  17   7        5.75       16.02     10.14 o 
  -3  17   7        0.14        8.76      6.97 o 
  -2  17   7       28.45       14.33      7.68 o 
  -1  17   7       57.11       44.71     10.01 o 
   0  17   7        6.72        2.69      4.34 o 
   1  17   7        8.22        6.97      2.98 o 
   2  17   7      106.59      121.28      8.74 o 
   3  17   7       21.13       14.51      5.27 o 
  -3  18   7        0.02        1.63      5.09 o 
  -2  18   7        0.47       -1.80      4.92 o 
  -1  18   7      190.77      168.84     18.70 o 
   0  18   7        6.88        7.41      3.23 o 
   1  18   7       31.47       42.51      7.71 o 
   2  18   7        0.14       -3.26      4.94 o 
   3  18   7       26.81       26.75     10.06 o 
  -3  19   7       22.73       22.77      9.07 o 
  -2  19   7       11.05        6.99      6.37 o 
  -1  19   7        3.62        2.20      3.33 o 
   0  19   7        3.82        7.13      2.87 o 
   1  19   7        0.11        1.65      3.51 o 
   2  19   7      107.59      124.52     19.16 o 
  -2  20   7        0.53        5.92      5.33 o 
  -1  20   7       22.84       34.49      7.68 o 
   0  20   7       14.74       15.63      5.29 o 
   1  20   7       35.56       55.42     16.63 o 
   2  20   7        2.16        2.97      5.55 o 
  -1  21   7        0.09        0.88      3.89 o 
   0  21   7        0.36       -2.63      3.69 o 
   1  21   7        7.31       11.30      5.13 o 
  -6   0   8        2.53       -1.27      4.89 o 
  -4   0   8       85.54      101.24     14.88 o 
  -2   0   8     1342.95     1324.49     44.98 o 
   0   0   8     7587.11     8434.85    119.50 o 
   2   0   8      713.86      737.36     27.42 o 
   4   0   8      224.07      218.98     10.46 o 
   6   0   8        4.08        5.72      6.31 o 
  -6   1   8        2.44        6.24      5.66 o 
  -5   1   8       98.28      108.27     12.11 o 
  -4   1   8        0.24        1.19      4.04 o 
  -3   1   8       45.58       39.98      6.14 o 
  -2   1   8      248.03      266.36     13.20 o 
  -1   1   8     3339.98     3304.61     42.60 o 
   0   1   8      139.05      162.67      4.44 o 
   1   1   8     1476.73     1402.76     17.89 o 
   2   1   8      184.35      178.94      6.07 o 
   3   1   8       44.58       40.64      2.38 o 
   4   1   8        5.09        6.46      2.39 o 
   5   1   8        7.76       11.51      6.07 o 
   6   1   8        0.02        2.68      4.40 o 
  -6   2   8       13.34       16.63      6.35 o 
  -5   2   8       32.93       35.81      7.71 o 
  -4   2   8       34.42       37.17      6.67 o 
  -3   2   8       15.54       13.04      4.22 o 
  -2   2   8     1104.44     1132.52     29.30 o 
  -1   2   8      251.40      251.72      7.24 o 
   0   2   8        5.90        3.20      1.16 o 
   1   2   8        0.02        3.48      1.94 o 
   2   2   8      118.72      109.56      6.49 o 
   3   2   8      175.38      176.07      8.19 o 
   4   2   8        0.13       -1.91      2.45 o 
   5   2   8      180.84      169.83     15.32 o 
   6   2   8        2.26        7.50      6.06 o 
  -6   3   8        2.91        4.53      6.89 o 
  -5   3   8       13.06       10.65      5.66 o 
  -4   3   8        5.87        3.16      3.59 o 
  -3   3   8        0.11        7.57      4.20 o 
  -2   3   8     1545.94     1451.87     34.32 o 
  -1   3   8     2413.01     2539.90     32.85 o 
   0   3   8      625.31      601.26      8.99 o 
   1   3   8     3326.82     3563.37     46.31 o 
   2   3   8      216.92      200.28      7.28 o 
   3   3   8      384.52      379.12     11.36 o 
   4   3   8       84.45       81.04      9.80 o 
   5   3   8       13.91       25.86      8.87 o 
   6   3   8        0.79       -2.32      9.08 o 
  -6   4   8        0.65       13.49      6.06 o 
  -5   4   8        0.34        3.83      4.11 o 
  -4   4   8       32.54       33.93      6.57 o 
  -3   4   8       90.91       77.44     11.40 o 
  -2   4   8      456.70      439.65     24.18 o 
  -1   4   8      669.17      632.44     12.63 o 
   0   4   8      407.41      463.16      7.79 o 
   1   4   8      217.50      235.57      9.66 o 
   2   4   8      153.11      147.76      6.55 o 
   3   4   8      552.05      556.69     14.79 o 
   4   4   8      219.44      210.31     15.05 o 
   5   4   8       57.46       66.49     10.15 o 
   6   4   8       11.22       14.07      8.36 o 
  -6   5   8       41.90       47.22      9.08 o 
  -5   5   8       20.68       16.21      9.31 o 
  -4   5   8       15.06       21.54      5.83 o 
  -3   5   8       55.11       47.30      9.19 o 
  -2   5   8       66.62       66.60      9.83 o 
  -1   5   8       36.99       41.12      4.36 o 
   0   5   8      269.52      255.52      6.12 o 
   1   5   8        2.07        0.76      0.93 o 
   2   5   8      260.29      269.18      9.17 o 
   3   5   8        2.36       -1.92      4.74 o 
   4   5   8       38.75       38.70      5.40 o 
   5   5   8        0.06        3.48      4.17 o 
   6   5   8        0.45        1.59      3.95 o 
  -6   6   8        4.50        8.15      9.40 o 
  -5   6   8       61.04       65.08     13.31 o 
  -4   6   8        4.72        1.41      4.89 o 
  -3   6   8       11.82        8.25      4.89 o 
  -2   6   8      379.87      384.37     23.40 o 
  -1   6   8        1.23        0.22      2.06 o 
   0   6   8       14.92       19.53      1.84 o 
   1   6   8        8.77        6.46      1.55 o 
   2   6   8        3.00        8.05      2.56 o 
   3   6   8      231.52      256.15     11.57 o 
   4   6   8       37.00       33.61      4.25 o 
   5   6   8        1.79       -1.67      7.71 o 
  -6   7   8       24.47       44.42     12.01 o 
  -5   7   8        2.41        2.41      6.55 o 
  -4   7   8        6.19        5.83      5.68 o 
  -3   7   8       95.37       84.88     12.69 o 
  -2   7   8        3.41        4.15      3.26 o 
  -1   7   8      218.66      204.22      7.82 o 
   0   7   8     2442.46     2376.80     24.97 o 
   1   7   8      861.40      901.09     18.74 o 
   2   7   8     1159.80     1179.32     21.55 o 
   3   7   8       89.95       92.67      7.18 o 
   4   7   8       30.18       25.22      4.47 o 
   5   7   8       10.73       10.55      4.33 o 
  -6   8   8        1.30        7.80      7.25 o 
  -5   8   8        2.08        2.58      6.21 o 
  -4   8   8        9.71       10.35      6.89 o 
  -3   8   8        2.91        0.78      4.59 o 
  -2   8   8       59.84       60.10      5.69 o 
  -1   8   8      341.01      348.07     10.21 o 
   0   8   8      351.85      338.11      7.24 o 
   1   8   8       85.43       89.17      4.74 o 
   2   8   8      105.47      101.04      3.59 o 
   3   8   8       34.20       44.62      5.33 o 
   4   8   8       68.70       49.33      6.17 o 
   5   8   8        9.78        8.92      3.69 o 
  -5   9   8       42.21       33.92     11.16 o 
  -4   9   8        0.53       10.50      7.62 o 
  -3   9   8        2.37       -4.49      7.27 o 
  -2   9   8      302.91      277.42     11.50 o 
  -1   9   8        3.09        3.25      1.71 o 
   0   9   8       53.95       48.98      4.81 o 
   1   9   8      670.75      669.55     14.59 o 
   2   9   8      293.15      294.68      8.62 o 
   3   9   8       47.73       55.50      5.98 o 
   4   9   8      136.36      107.01      8.70 o 
   5   9   8        5.56        1.72      3.19 o 
  -5  10   8       50.95       50.02     12.74 o 
  -4  10   8       30.83       31.46     10.36 o 
  -3  10   8        9.73        9.95      6.30 o 
  -2  10   8       88.88       82.40      4.77 o 
  -1  10   8       55.89       58.62      4.01 o 
   0  10   8        7.46        3.92      1.32 o 
   1  10   8      594.62      586.32     16.52 o 
   2  10   8        4.99        5.58      1.80 o 
   3  10   8        2.88        4.18      5.45 o 
   4  10   8       97.08      118.44      9.46 o 
   5  10   8        0.63        1.89      5.27 o 
  -5  11   8        1.41        4.77      6.62 o 
  -4  11   8       21.56       34.70     11.07 o 
  -3  11   8       10.89       13.45      6.83 o 
  -2  11   8      504.66      479.76     19.37 o 
  -1  11   8      207.44      189.81     16.65 o 
   0  11   8       33.81       28.91      4.82 o 
   1  11   8      385.33      384.71     11.08 o 
   2  11   8       70.18       70.88      5.82 o 
   3  11   8      315.41      342.94     14.85 o 
   4  11   8       46.36       51.46      9.41 o 
   5  11   8       18.03       18.12      4.98 o 
  -5  12   8        2.52       17.30      9.00 o 
  -4  12   8       48.87       62.79     13.80 o 
  -3  12   8       19.98       23.42      8.62 o 
  -2  12   8       46.40       43.71      7.21 o 
  -1  12   8       99.14       92.54     12.01 o 
   0  12   8       58.12       60.90      4.82 o 
   1  12   8      147.70      153.74      7.16 o 
   2  12   8       57.44       58.68      4.57 o 
   3  12   8       62.22       58.33      7.77 o 
   4  12   8       60.77       66.27      7.28 o 
   5  12   8        1.45        1.19      5.11 o 
  -5  13   8       11.68       17.08      8.97 o 
  -4  13   8      145.82      145.97     20.08 o 
  -3  13   8        7.81       12.57      7.41 o 
  -2  13   8        0.14        4.92      4.99 o 
  -1  13   8       45.29       35.34      7.87 o 
   0  13   8       11.97       11.32      3.69 o 
   1  13   8        3.88        5.77      2.82 o 
   2  13   8      799.38      767.99     17.13 o 
   3  13   8       13.83       24.38      6.14 o 
   4  13   8       21.63       28.32      7.79 o 
  -4  14   8        0.10        2.48      4.99 o 
  -3  14   8       66.94       71.55     13.59 o 
  -2  14   8       76.55       54.82     11.49 o 
  -1  14   8        2.92        6.14      5.05 o 
   0  14   8      147.17      140.48     10.34 o 
   1  14   8      148.25      154.50      9.74 o 
   2  14   8       12.68       11.16      2.51 o 
   3  14   8        0.02        5.68      4.12 o 
   4  14   8        1.46       -4.77      4.77 o 
  -4  15   8        9.21       13.60      9.07 o 
  -3  15   8        0.01        2.75      5.49 o 
  -2  15   8       39.27       52.73     11.88 o 
  -1  15   8        0.07       -2.83      3.36 o 
   0  15   8      265.39      273.84     13.46 o 
   1  15   8       32.28       34.13      3.84 o 
   2  15   8       25.07       28.45      3.71 o 
   3  15   8        0.30        5.98      3.32 o 
   4  15   8       17.66       14.05      5.39 o 
  -4  16   8       39.14       45.91     13.40 o 
  -3  16   8       52.71       40.61     11.06 o 
  -2  16   8        9.28       10.49      6.28 o 
  -1  16   8        7.68        5.20      3.59 o 
   0  16   8       83.27       94.28      7.93 o 
   1  16   8       73.89       65.62      6.35 o 
   2  16   8        1.61        5.96      2.79 o 
   3  16   8       69.92       49.39      8.17 o 
   4  16   8       12.64       12.97      5.33 o 
  -3  17   8       95.99       94.81     16.82 o 
  -2  17   8        6.60       13.45      8.10 o 
  -1  17   8       70.90       80.16     13.45 o 
   0  17   8       46.35       47.68      5.83 o 
   1  17   8       37.52       30.20      4.40 o 
   2  17   8        0.16        2.73      2.74 o 
   3  17   8       41.91       44.94      7.78 o 
  -3  18   8        0.54       12.16      7.81 o 
  -2  18   8        0.00       -0.54      5.08 o 
  -1  18   8        0.46        5.52      5.09 o 
   0  18   8        1.07       -0.68      2.50 o 
   1  18   8       39.50       29.79      4.67 o 
   2  18   8       24.19       30.83     10.61 o 
   3  18   8        7.23       15.56      8.82 o 
  -2  19   8        3.35        0.85      5.28 o 
  -1  19   8       74.36       93.72     15.20 o 
   0  19   8        4.05        3.64      3.97 o 
   1  19   8        0.01        2.67      6.86 o 
   2  19   8       19.95       14.76      8.77 o 
  -2  20   8        0.47       -0.17      5.88 o 
  -1  20   8       16.35       22.75      6.66 o 
   0  20   8        5.22       -1.08      3.62 o 
   1  20   8       20.06       26.44     11.19 o 
  -1  21   8       14.45       17.55     10.07 o 
   0  21   8        2.40       -0.75      9.32 o 
  -5   0   9        0.11       -4.41      5.53 o 
  -3   0   9       15.12       18.73      7.72 o 
  -1   0   9       97.43      132.76     12.19 o 
   1   0   9        3.59        6.87      1.71 o 
   3   0   9        6.75       11.86      9.47 o 
   5   0   9       10.51       15.23      8.08 o 
  -6   1   9        0.47       -1.55      6.03 o 
  -5   1   9       50.33       58.33      9.11 o 
  -4   1   9      126.91      130.98     12.01 o 
  -3   1   9        6.16        8.25      3.90 o 
  -2   1   9      111.21      117.69      9.30 o 
  -1   1   9      363.02      374.34      9.79 o 
   0   1   9      473.70      484.60     10.52 o 
   1   1   9      413.67      434.93      7.47 o 
   2   1   9      698.39      715.24     16.91 o 
   3   1   9      579.20      583.75     17.11 o 
   4   1   9        7.42       10.17      5.03 o 
   5   1   9       12.56        9.19      6.59 o 
  -6   2   9       18.84        9.75      6.29 o 
  -5   2   9       11.98        9.92      5.47 o 
  -4   2   9       30.87       37.75     10.32 o 
  -3   2   9      320.46      307.02     16.58 o 
  -2   2   9     1628.60     1630.32     37.37 o 
  -1   2   9      692.86      672.54     14.88 o 
   0   2   9      699.53      739.02     12.37 o 
   1   2   9      347.68      322.05      7.73 o 
   2   2   9       17.99       20.98      5.33 o 
   3   2   9      354.39      333.21     17.75 o 
   4   2   9      511.19      488.03     24.51 o 
   5   2   9       23.11       21.39      6.17 o 
  -6   3   9        5.06        7.27      4.42 o 
  -5   3   9        6.93       22.62      6.40 o 
  -4   3   9      122.61      132.27     12.33 o 
  -3   3   9        9.14       10.43      4.36 o 
  -2   3   9      332.68      378.99     16.74 o 
  -1   3   9      172.72      176.14     10.11 o 
   0   3   9       36.73       22.80      2.00 o 
   1   3   9      319.48      318.92      9.68 o 
   2   3   9       19.74       20.17      2.61 o 
   3   3   9       55.87       55.39      4.80 o 
   4   3   9       57.69       55.14      4.95 o 
   5   3   9       12.81       12.49      4.84 o 
  -6   4   9        0.03        0.74      4.96 o 
  -5   4   9        0.75        5.10      4.57 o 
  -4   4   9       23.16       25.33      8.69 o 
  -3   4   9        6.44        7.45      3.85 o 
  -2   4   9      665.05      619.59     30.42 o 
  -1   4   9     1389.63     1402.05     22.34 o 
   0   4   9     1188.59     1152.15     17.21 o 
   1   4   9      340.71      357.58     11.44 o 
   2   4   9       29.57       32.07      3.53 o 
   3   4   9      323.40      314.93     11.89 o 
   4   4   9        5.64        4.24      2.02 o 
   5   4   9        0.35        1.73      3.76 o 
  -6   5   9       60.10       72.98     11.55 o 
  -5   5   9        1.08        5.16      4.52 o 
  -4   5   9        3.21        9.87      5.00 o 
  -3   5   9      298.04      298.74     23.14 o 
  -2   5   9      379.74      340.84     22.24 o 
  -1   5   9       51.64       68.31      5.84 o 
   0   5   9      419.54      404.67      8.21 o 
   1   5   9      619.41      649.93     11.34 o 
   2   5   9      282.67      287.93      9.96 o 
   3   5   9       39.94       36.09      4.36 o 
   4   5   9        3.21        7.01      2.70 o 
   5   5   9        0.27        0.82      6.50 o 
  -6   6   9       29.03       31.34     11.54 o 
  -5   6   9        0.51        1.33      6.80 o 
  -4   6   9        0.11       -0.64      5.28 o 
  -3   6   9        6.46        3.32      5.02 o 
  -2   6   9      649.19      599.08     49.79 o 
  -1   6   9      532.93      544.69     16.90 o 
   0   6   9      318.66      300.87      7.03 o 
   1   6   9      319.12      304.50      9.63 o 
   2   6   9        1.19        5.17      2.28 o 
   3   6   9      163.69      160.33      9.21 o 
   4   6   9       84.67       83.66      7.26 o 
   5   6   9       42.25       37.47      8.57 o 
  -6   7   9        1.58       16.81      9.58 o 
  -5   7   9        0.33       10.50      7.69 o 
  -4   7   9       11.82       11.61      6.89 o 
  -3   7   9      111.65      119.55     14.94 o 
  -2   7   9      378.72      352.58     14.14 o 
  -1   7   9        1.72       -1.05      2.16 o 
   0   7   9      223.80      223.80      6.02 o 
   1   7   9        6.75        5.77      1.65 o 
   2   7   9        0.09        0.53      2.15 o 
   3   7   9       58.11       70.73      6.34 o 
   4   7   9       11.98       10.99      4.09 o 
   5   7   9        0.26       -5.00      5.00 o 
  -5   8   9       91.92       67.58     14.14 o 
  -4   8   9        0.04       -4.21      4.21 o 
  -3   8   9       78.13       70.28     11.86 o 
  -2   8   9        1.10        0.29      2.59 o 
  -1   8   9      600.14      616.48     18.33 o 
   0   8   9      581.71      598.00     13.15 o 
   1   8   9      642.71      637.71     14.95 o 
   2   8   9       69.87       75.36      5.81 o 
   3   8   9       96.15       94.98      7.70 o 
   4   8   9      159.43      138.77     10.36 o 
   5   8   9        4.78        8.43      9.76 o 
  -5   9   9       34.17       35.01     11.98 o 
  -4   9   9       32.94       42.55     10.86 o 
  -3   9   9      137.96      150.33     17.57 o 
  -2   9   9       39.49       39.98      4.78 o 
  -1   9   9      121.78      118.40      6.15 o 
   0   9   9      156.74      147.84      5.37 o 
   1   9   9        3.93        4.23      1.98 o 
   2   9   9       45.93       47.26      3.34 o 
   3   9   9       52.73       48.12      5.94 o 
   4   9   9        0.15       -2.13      2.84 o 
   5   9   9        8.97       10.18      5.97 o 
  -5  10   9        0.29       21.82     10.09 o 
  -4  10   9        2.50        3.82      6.48 o 
  -3  10   9      420.07      411.37     15.91 o 
  -2  10   9       26.71       26.46      4.06 o 
  -1  10   9      792.05      752.09     18.85 o 
   0  10   9        0.01        0.34      1.06 o 
   1  10   9      152.51      157.64      7.83 o 
   2  10   9       19.82       18.31      2.52 o 
   3  10   9       11.13        8.87      3.08 o 
   4  10   9        4.80        9.05      5.47 o 
   5  10   9       18.71        8.69      5.50 o 
  -5  11   9        1.75       -5.64      5.64 o 
  -4  11   9        9.07        9.97      8.07 o 
  -3  11   9       45.31       41.34      9.95 o 
  -2  11   9       65.13       68.25      5.77 o 
  -1  11   9        1.40        1.26      2.47 o 
   0  11   9      217.54      189.24     12.67 o 
   1  11   9      327.97      335.26     11.92 o 
   2  11   9       65.55       55.80      4.18 o 
   3  11   9       47.96       57.77      8.42 o 
   4  11   9        0.04       -1.65      3.03 o 
   5  11   9       43.19       53.49     10.19 o 
  -5  12   9       13.65       13.05      8.81 o 
  -4  12   9       16.48       16.07      7.99 o 
  -3  12   9       14.12       19.72      8.59 o 
  -2  12   9        1.53        7.17      5.73 o 
  -1  12   9      194.43      192.60     17.54 o 
   0  12   9      202.51      165.93     15.43 o 
   1  12   9      347.58      369.29     13.03 o 
   2  12   9       86.98       82.88      5.31 o 
   3  12   9       41.15       23.64     11.38 o 
   4  12   9        0.74        1.76      3.12 o 
  -5  13   9        0.14        0.95      5.33 o 
  -4  13   9       46.44       61.66     13.89 o 
  -3  13   9       39.75       34.37      8.56 o 
  -2  13   9       25.44       26.16      7.81 o 
  -1  13   9        4.13        4.66      5.39 o 
   0  13   9       85.71       93.34     10.12 o 
   1  13   9        2.93        2.44      3.18 o 
   2  13   9       17.90       22.00      3.86 o 
   3  13   9       43.55       51.62      7.72 o 
   4  13   9        3.43       -0.91      3.00 o 
  -4  14   9        2.20       22.98     10.72 o 
  -3  14   9       30.29       21.46      8.25 o 
  -2  14   9       79.27       81.17     13.46 o 
  -1  14   9       60.33       62.99     10.86 o 
   0  14   9      109.14      107.19      9.98 o 
   1  14   9      525.61      501.03     18.71 o 
   2  14   9       62.00       72.34      6.69 o 
   3  14   9       11.88       19.02      5.21 o 
   4  14   9        3.75        3.66      4.61 o 
  -4  15   9        8.68       11.45      7.93 o 
  -3  15   9        0.80       -0.92      4.56 o 
  -2  15   9        0.81        5.63      5.63 o 
  -1  15   9        9.68       11.18      6.55 o 
   0  15   9       28.01       23.91      7.34 o 
   1  15   9       27.23       30.34      4.53 o 
   2  15   9      166.20      166.77     10.17 o 
   3  15   9       28.46       44.82      7.65 o 
   4  15   9        9.32       22.72      6.43 o 
  -4  16   9       40.76       41.44     12.52 o 
  -3  16   9       16.86       17.99      9.73 o 
  -2  16   9       59.45       63.23     12.83 o 
  -1  16   9        0.63        1.94      4.94 o 
   0  16   9      115.90      123.10      8.86 o 
   1  16   9       24.46       20.15      3.90 o 
   2  16   9      171.67      175.92     10.75 o 
   3  16   9       16.67       34.40      7.02 o 
  -3  17   9        2.58        1.91      5.44 o 
  -2  17   9        0.82       -6.42      6.42 o 
  -1  17   9        0.51        6.79      5.92 o 
   0  17   9       75.12       84.55      7.51 o 
   1  17   9       86.69       77.99     10.86 o 
   2  17   9        3.39        1.62      3.24 o 
   3  17   9       10.98       11.09      5.10 o 
  -3  18   9        2.53       12.73      7.48 o 
  -2  18   9        0.05        9.70      6.06 o 
  -1  18   9       62.04       58.67     12.07 o 
   0  18   9       38.71       33.06      5.03 o 
   1  18   9        2.87        3.89      3.12 o 
   2  18   9       19.43       29.03      9.46 o 
  -2  19   9        0.01        0.80      5.35 o 
  -1  19   9        1.19       -0.03      4.07 o 
   0  19   9        0.07       -0.33      2.65 o 
   1  19   9       11.99       16.14      8.05 o 
   2  19   9        6.81        5.22      4.90 o 
  -1  20   9       14.74       18.13      4.75 o 
   0  20   9        9.60       18.44      5.97 o 
   1  20   9       17.68       19.79      8.94 o 
  -6   0  10       26.18       38.39     12.39 o 
  -4   0  10        1.50       -4.17      4.90 o 
  -2   0  10      483.30      471.36     27.16 o 
   0   0  10      292.64      272.55     11.34 o 
   2   0  10        4.25        1.58      2.93 o 
   4   0  10      283.44      273.42     26.66 o 
  -6   1  10       19.28        7.05      4.90 o 
  -5   1  10        5.30        4.96      6.33 o 
  -4   1  10        3.78       10.66      5.02 o 
  -3   1  10      426.16      431.39     20.24 o 
  -2   1  10       28.57       27.79      5.10 o 
  -1   1  10      249.10      257.88     10.24 o 
   0   1  10      336.45      378.50      9.55 o 
   1   1  10        0.01        0.62      1.12 o 
   2   1  10       76.72       71.90      2.97 o 
   3   1  10     2287.64     2275.50     77.40 o 
   4   1  10       86.70      105.89     22.86 o 
   5   1  10       67.26       90.42     12.08 o 
  -6   2  10        3.48        1.37      4.78 o 
  -5   2  10       45.00       50.05     16.99 o 
  -4   2  10       52.76       69.93      9.27 o 
  -3   2  10       36.65       27.63      5.99 o 
  -2   2  10       40.71       35.89      5.53 o 
  -1   2  10      330.11      332.14     10.53 o 
   0   2  10       17.59       19.01      1.96 o 
   1   2  10       12.41       13.05      1.57 o 
   2   2  10      655.69      621.32     13.57 o 
   3   2  10       30.64       32.23      9.80 o 
   4   2  10       48.73       54.89     11.90 o 
   5   2  10       20.88       29.27      7.33 o 
  -6   3  10        0.04        4.40      4.73 o 
  -5   3  10       66.20       64.72     13.63 o 
  -4   3  10       30.20       32.33      6.91 o 
  -3   3  10      321.75      315.68     17.35 o 
  -2   3  10      287.20      269.04     19.96 o 
  -1   3  10       45.54       46.24      3.84 o 
   0   3  10      400.69      383.08      9.39 o 
   1   3  10      122.31      126.71      6.29 o 
   2   3  10      207.53      220.07      9.05 o 
   3   3  10      203.57      189.60     11.58 o 
   4   3  10       39.58       31.13      9.46 o 
   5   3  10       16.32       19.45      4.96 o 
  -6   4  10       19.55       19.77      7.21 o 
  -5   4  10        6.48       12.23      4.78 o 
  -4   4  10        4.28        8.13      4.68 o 
  -3   4  10      125.64      127.61     16.00 o 
  -2   4  10        7.27       11.34      5.13 o 
  -1   4  10      332.43      307.19      9.62 o 
   0   4  10      116.07      125.70      5.45 o 
   1   4  10      131.62      116.35      4.02 o 
   2   4  10      106.38       98.86      6.13 o 
   3   4  10      300.59      283.03     11.39 o 
   4   4  10       73.42       67.75      9.45 o 
   5   4  10        3.83        8.23      9.41 o 
  -6   5  10        2.07        7.68      6.55 o 
  -5   5  10        0.05        0.85      6.27 o 
  -4   5  10      109.01      111.75     16.52 o 
  -3   5  10        9.32       13.86      7.27 o 
  -2   5  10      104.45      108.72      8.97 o 
  -1   5  10      373.14      328.92     13.44 o 
   0   5  10       20.70       14.38      2.00 o 
   1   5  10      295.96      286.25     10.88 o 
   2   5  10       17.27       20.69      3.94 o 
   3   5  10       58.22       61.89      5.79 o 
   4   5  10      183.28      193.35     15.40 o 
   5   5  10        0.87       -1.97      7.65 o 
  -5   6  10       14.87       18.99      9.17 o 
  -4   6  10        3.84        9.17      6.94 o 
  -3   6  10        5.39       -3.86      6.03 o 
  -2   6  10       75.39       65.68      5.67 o 
  -1   6  10      217.66      212.13     10.70 o 
   0   6  10        4.01        4.03      2.63 o 
   1   6  10      127.53      108.96      4.53 o 
   2   6  10      264.91      266.43     10.08 o 
   3   6  10      102.82       96.21      9.36 o 
   4   6  10        9.32       17.73      5.64 o 
   5   6  10       15.21       18.80      9.44 o 
  -5   7  10       10.29        8.52      7.07 o 
  -4   7  10       91.05       94.43     14.90 o 
  -3   7  10      206.82      179.66     18.80 o 
  -2   7  10       68.74       79.12      7.17 o 
  -1   7  10       33.87       30.16      4.29 o 
   0   7  10      166.65      170.94      6.58 o 
   1   7  10      190.52      191.20      6.97 o 
   2   7  10      290.24      303.76     11.01 o 
   3   7  10       96.23       93.75      7.43 o 
   4   7  10      680.81      674.17     29.40 o 
   5   7  10        0.01       -1.07      4.57 o 
  -5   8  10       54.19       68.99     14.75 o 
  -4   8  10        1.55        4.24      5.81 o 
  -3   8  10       31.27       30.01      8.20 o 
  -2   8  10        5.27       12.02     12.76 o 
  -1   8  10       26.71       29.34      4.48 o 
   0   8  10      270.17      280.92     10.46 o 
   1   8  10      157.80      153.03      6.98 o 
   2   8  10        1.10        2.41      2.53 o 
   3   8  10       32.94       24.51      4.29 o 
   4   8  10        2.41       11.56      3.96 o 
   5   8  10        7.30       13.64      6.01 o 
  -5   9  10      108.15       90.79     17.38 o 
  -4   9  10      106.98      133.19     18.60 o 
  -3   9  10       26.49       30.28      7.58 o 
  -2   9  10        2.02        2.81      3.71 o 
  -1   9  10       36.53       32.46      4.56 o 
   0   9  10      619.49      582.02     11.82 o 
   1   9  10       81.74       90.16      6.38 o 
   2   9  10        3.95        4.26      2.40 o 
   3   9  10        3.41        4.53      2.81 o 
   4   9  10       11.49       21.44      6.52 o 
   5   9  10       11.95       22.61      7.35 o 
  -5  10  10        7.78        5.61      6.80 o 
  -4  10  10      155.55      184.35     22.45 o 
  -3  10  10        0.02        4.22      2.89 o 
  -2  10  10      103.84      105.33      7.91 o 
  -1  10  10      223.11      241.24     11.76 o 
   0  10  10       44.00       37.55      3.31 o 
   1  10  10        1.94        4.11      2.11 o 
   2  10  10        3.62        2.91      2.56 o 
   3  10  10       36.85       46.50      6.02 o 
   4  10  10       11.91       11.11      3.78 o 
  -5  11  10        3.21        8.60      7.44 o 
  -4  11  10        6.44       -0.51      7.08 o 
  -3  11  10       64.89       53.30     10.26 o 
  -2  11  10       14.36        7.20      3.13 o 
  -1  11  10      119.53      134.21      8.70 o 
   0  11  10      391.65      407.00     16.91 o 
   1  11  10       57.52       58.62      8.99 o 
   2  11  10       26.56       24.61      3.91 o 
   3  11  10       67.98       74.15      8.67 o 
   4  11  10       12.64       13.93      4.09 o 
  -5  12  10       19.98       31.00     12.19 o 
  -4  12  10       80.55       53.64     12.98 o 
  -3  12  10       10.25       21.83      7.53 o 
  -2  12  10       49.76       45.37     10.06 o 
  -1  12  10        0.02        3.06      4.44 o 
   0  12  10       14.57       13.10      3.92 o 
   1  12  10        3.59        3.58      3.86 o 
   2  12  10       30.11       34.22      4.76 o 
   3  12  10        4.95       12.07      4.31 o 
   4  12  10        7.11        9.57      5.66 o 
  -4  13  10       60.11       50.77     12.53 o 
  -3  13  10        3.13       10.83      7.24 o 
  -2  13  10        1.20        1.54      4.34 o 
  -1  13  10       42.23       44.39      9.07 o 
   0  13  10      211.24      231.02     13.40 o 
   1  13  10        4.45        6.95      2.31 o 
   2  13  10       35.45       38.81      5.39 o 
   3  13  10       27.48       27.39      6.22 o 
   4  13  10        4.45       12.45     12.37 o 
  -4  14  10        2.42        9.39      6.68 o 
  -3  14  10       90.63       74.04     14.20 o 
  -2  14  10       42.25       48.08     10.70 o 
  -1  14  10        1.40        0.68      5.33 o 
   0  14  10       27.26       30.82      5.35 o 
   1  14  10        3.22        8.32      2.77 o 
   2  14  10      108.64      127.47      9.15 o 
   3  14  10        2.16        3.25      3.13 o 
   4  14  10       15.59       17.24      5.26 o 
  -4  15  10       13.54        3.50      6.95 o 
  -3  15  10        1.39       10.72      6.61 o 
  -2  15  10      117.08      132.75     17.13 o 
  -1  15  10        0.25       -4.54      4.54 o 
   0  15  10       17.00       17.03      4.52 o 
   1  15  10       69.42       71.59     24.65 o 
   2  15  10       46.91       60.67      6.73 o 
   3  15  10        0.28        6.68      4.19 o 
  -3  16  10        3.91        2.64      6.18 o 
  -2  16  10       20.78       18.30      7.75 o 
  -1  16  10       22.00       21.38      7.30 o 
   0  16  10       50.57       43.30      5.76 o 
   1  16  10       14.22       13.46      5.80 o 
   2  16  10       13.92       18.67      4.04 o 
   3  16  10        0.72        4.54      4.09 o 
  -3  17  10       10.40       15.48      8.24 o 
  -2  17  10       26.58       36.82     10.21 o 
  -1  17  10      146.30      167.65     18.81 o 
   0  17  10       30.79       20.50      4.46 o 
   1  17  10      154.59      180.21     18.75 o 
   2  17  10        0.30        3.79     14.03 o 
  -2  18  10        1.38       -1.10      5.00 o 
  -1  18  10       14.17       29.88      8.37 o 
   0  18  10        1.83        3.35      2.66 o 
   1  18  10       25.35       36.39      6.58 o 
   2  18  10        0.19        4.16      6.72 o 
  -2  19  10        0.55       -6.20      6.32 o 
  -1  19  10       47.37       49.42      7.91 o 
   0  19  10       25.42       27.23      4.85 o 
   1  19  10      165.73      208.44     24.72 o 
  -5   0  11        7.71       25.50      9.55 o 
  -3   0  11       65.78       69.79     12.47 o 
  -1   0  11       57.04       58.99      6.61 o 
   1   0  11      482.91      444.20     13.65 o 
   3   0  11       25.44       32.26      9.76 o 
   5   0  11        0.11       12.85      9.18 o 
  -5   1  11        0.39       -5.07      8.30 o 
  -4   1  11        0.28        7.04      3.95 o 
  -3   1  11      253.67      237.35     15.34 o 
  -2   1  11     1060.18     1066.67     30.74 o 
  -1   1  11      226.49      235.72     11.25 o 
   0   1  11      397.76      404.90     10.57 o 
   1   1  11      118.37      130.77      4.31 o 
   2   1  11      123.32      103.17      3.97 o 
   3   1  11      415.63      444.04     19.33 o 
   4   1  11        0.85        6.65      4.50 o 
   5   1  11        0.02       15.05      6.80 o 
  -5   2  11       14.21       11.46      7.46 o 
  -4   2  11       12.54        8.04      4.63 o 
  -3   2  11      208.17      208.99     14.46 o 
  -2   2  11      467.83      429.29     19.04 o 
  -1   2  11        8.17        5.34      3.09 o 
   0   2  11        5.79        5.94      2.74 o 
   1   2  11      116.83      120.13      4.58 o 
   2   2  11       31.43       34.59      2.48 o 
   3   2  11      233.14      263.83     36.78 o 
   4   2  11       32.62       14.01      6.48 o 
   5   2  11        5.80        6.22      4.98 o 
  -5   3  11        9.96        7.52     11.07 o 
  -4   3  11       34.97       37.51      7.54 o 
  -3   3  11      417.84      415.01     20.68 o 
  -2   3  11      101.37       87.13     12.04 o 
  -1   3  11       13.36       18.31      2.73 o 
   0   3  11      186.66      178.76      6.65 o 
   1   3  11      143.96      133.69      4.24 o 
   2   3  11      439.76      466.79     12.19 o 
   3   3  11      430.93      492.94     63.31 o 
   4   3  11       37.27       48.79     13.81 o 
   5   3  11        1.03       -1.13      5.16 o 
  -5   4  11        4.03       13.95      5.33 o 
  -4   4  11       22.08       28.82      6.89 o 
  -3   4  11      245.27      243.28     22.49 o 
  -2   4  11      217.06      215.48     13.82 o 
  -1   4  11      215.43      206.64     15.47 o 
   0   4  11      378.27      373.19     10.24 o 
   1   4  11       28.93       33.81      2.29 o 
   2   4  11      605.10      634.72     14.96 o 
   3   4  11       10.09       12.48      2.73 o 
   4   4  11        4.50        1.17      5.18 o 
   5   4  11        1.73        3.72      4.78 o 
  -5   5  11       16.48       30.74     10.98 o 
  -4   5  11       21.79       13.59      7.19 o 
  -3   5  11      386.20      391.74     28.09 o 
  -2   5  11     2247.93     2073.88     84.26 o 
  -1   5  11      417.60      399.56     15.68 o 
   0   5  11        2.17        1.25      1.32 o 
   1   5  11      110.19       95.32      3.92 o 
   2   5  11       80.72       80.21      6.43 o 
   3   5  11       24.89       21.43      3.78 o 
   4   5  11       54.77       61.50     15.03 o 
   5   5  11       40.64       44.27      8.51 o 
  -5   6  11        0.37       -3.60      6.08 o 
  -4   6  11      117.83      115.41     17.37 o 
  -3   6  11      219.68      216.88     21.05 o 
  -2   6  11       39.47       47.86      6.29 o 
  -1   6  11       67.63       64.99      6.15 o 
   0   6  11      232.56      232.74      7.70 o 
   1   6  11      543.19      507.83     10.59 o 
   2   6  11     1448.65     1477.07     41.76 o 
   3   6  11        0.12        0.83      2.85 o 
   4   6  11        0.32        1.61      6.32 o 
   5   6  11       33.12       37.47      8.22 o 
  -5   7  11        0.05       -7.27      7.27 o 
  -4   7  11        0.11        3.14      5.80 o 
  -3   7  11        9.29        4.42      4.88 o 
  -2   7  11      188.98      185.62     12.44 o 
  -1   7  11       50.15       48.81      5.48 o 
   0   7  11       36.89       30.83      3.08 o 
   1   7  11       83.88       78.49      4.47 o 
   2   7  11       93.43      102.64     12.74 o 
   3   7  11        6.56       11.05      6.17 o 
   4   7  11       14.25       28.82      7.18 o 
   5   7  11        3.01       11.64      6.36 o 
  -5   8  11        0.02        4.06      6.51 o 
  -4   8  11       76.86       73.60     13.69 o 
  -3   8  11       81.88       83.57     14.60 o 
  -2   8  11        0.78        2.59      2.74 o 
  -1   8  11      881.62      861.77     24.17 o 
   0   8  11      501.81      483.95     20.59 o 
   1   8  11        0.91        0.75      1.61 o 
   2   8  11       19.44       18.30      5.24 o 
   3   8  11      197.94      207.91     10.08 o 
   4   8  11       32.20       36.93      7.85 o 
  -5   9  11        6.73       16.21     10.19 o 
  -4   9  11        0.05        4.20      6.32 o 
  -3   9  11        0.58        0.36      3.48 o 
  -2   9  11        0.11       -1.10      3.20 o 
  -1   9  11      110.89      113.02      8.44 o 
   0   9  11        7.36        4.41      3.22 o 
   1   9  11      266.67      271.21     10.49 o 
   2   9  11       15.07       15.41      3.40 o 
   3   9  11       17.22       19.94      3.91 o 
   4   9  11        0.72       11.68      6.69 o 
  -5  10  11       12.12       25.14     10.26 o 
  -4  10  11        6.87        2.39      5.08 o 
  -3  10  11       41.01       43.51      5.99 o 
  -2  10  11        1.16        0.48      5.69 o 
  -1  10  11        7.59        9.45      4.90 o 
   0  10  11       62.78       63.55      6.91 o 
   1  10  11      793.39      804.28     17.73 o 
   2  10  11        9.94       10.93      3.58 o 
   3  10  11       91.04      115.14      8.70 o 
   4  10  11       38.75       53.15      9.45 o 
  -4  11  11        6.63        8.31      6.95 o 
  -3  11  11       30.64        5.74      4.97 o 
  -2  11  11        2.05        0.25      4.25 o 
  -1  11  11        0.74        0.75      2.21 o 
   0  11  11      166.34      172.14     11.26 o 
   1  11  11      792.08      776.59     33.97 o 
   2  11  11       15.94       15.36      3.68 o 
   3  11  11       64.93       60.74      6.53 o 
   4  11  11       17.41       31.43      8.63 o 
  -4  12  11        0.53       -1.83      7.12 o 
  -3  12  11       18.70       15.73      7.10 o 
  -2  12  11       33.53       33.80      9.15 o 
  -1  12  11       15.59       15.93      6.03 o 
   0  12  11      115.21      120.99      9.76 o 
   1  12  11      696.76      747.99     34.35 o 
   2  12  11        5.09        7.74      3.16 o 
   3  12  11        7.64        5.68      2.92 o 
   4  12  11       94.45      111.91     13.14 o 
  -4  13  11        4.34       10.39      8.33 o 
  -3  13  11        9.33        5.64      4.56 o 
  -2  13  11       27.98       29.73      8.64 o 
  -1  13  11        2.69        5.28      5.18 o 
   0  13  11      569.13      597.06     22.32 o 
   1  13  11        0.22        2.27      4.72 o 
   2  13  11       37.91       33.79      5.25 o 
   3  13  11        0.71        3.77      3.10 o 
  -4  14  11        4.05       -3.14      7.75 o 
  -3  14  11        1.25        3.40      6.33 o 
  -2  14  11       50.18       54.55     11.85 o 
  -1  14  11        1.47        3.77      4.15 o 
   0  14  11        5.02       12.85      4.35 o 
   1  14  11       38.02       21.19      5.28 o 
   2  14  11       13.20        2.38      3.17 o 
   3  14  11        8.03       10.03      3.75 o 
  -3  15  11        1.51       -3.57      4.70 o 
  -2  15  11        0.94       -1.40      4.95 o 
  -1  15  11       23.13       34.54      6.93 o 
   0  15  11      224.60      234.42     14.39 o 
   1  15  11       10.65       11.47      4.09 o 
   2  15  11       18.30       17.66      5.45 o 
   3  15  11       11.45       12.89      4.60 o 
  -3  16  11       16.81       21.20      9.37 o 
  -2  16  11       14.51       18.35      7.68 o 
  -1  16  11        6.20       12.22      4.52 o 
   0  16  11       55.92       56.01      6.37 o 
   1  16  11       22.54       28.60      7.75 o 
   2  16  11       25.10       34.49      7.08 o 
  -2  17  11       12.75       24.74      9.13 o 
  -1  17  11       14.06       18.11      5.66 o 
   0  17  11       89.79       72.53      7.32 o 
   1  17  11       32.87       37.72      7.32 o 
   2  17  11        4.94        1.70      3.69 o 
  -2  18  11        1.29        6.29      4.53 o 
  -1  18  11       65.84       67.31      9.24 o 
   0  18  11       34.34       34.19     17.08 o 
   1  18  11        0.55        4.52      3.92 o 
   0  19  11       73.99       84.64     10.41 o 
  -4   0  12       57.32       66.10     13.43 o 
  -2   0  12      108.05      143.44     16.08 o 
   0   0  12        0.06       -3.24      5.70 o 
   2   0  12      447.00      518.61     21.56 o 
   4   0  12       14.74       -3.88      6.69 o 
  -5   1  12       25.37       29.76      7.32 o 
  -4   1  12       11.89       26.73      6.53 o 
  -3   1  12       34.50       40.18      6.99 o 
  -2   1  12      488.81      460.19     20.35 o 
  -1   1  12      571.34      595.68     17.16 o 
   0   1  12      133.69      117.95      8.32 o 
   1   1  12       32.81       37.26      2.68 o 
   2   1  12        2.54        3.01      6.02 o 
   3   1  12        0.39        3.14      3.72 o 
   4   1  12        3.47        0.43      3.43 o 
   5   1  12       36.51       43.57      7.68 o 
  -5   2  12        0.12        2.53      8.43 o 
  -4   2  12        0.60        7.54      4.70 o 
  -3   2  12        3.87        9.16      7.54 o 
  -2   2  12      119.26      154.53     15.97 o 
  -1   2  12       52.31       59.51      5.62 o 
   0   2  12        4.52        3.49      2.15 o 
   1   2  12      121.85      119.51      4.37 o 
   2   2  12      119.06      126.84      5.50 o 
   3   2  12      121.36       95.35      9.51 o 
   4   2  12       14.95       15.16      9.25 o 
   5   2  12        8.81       -5.02      5.07 o 
  -5   3  12        2.09        7.55      5.56 o 
  -4   3  12       37.85       32.96      7.27 o 
  -3   3  12      203.13      187.23     14.97 o 
  -2   3  12       46.75       67.30     22.45 o 
  -1   3  12       69.69       75.51      6.11 o 
   0   3  12       59.31       64.22      4.22 o 
   1   3  12       85.46       89.20      3.63 o 
   2   3  12     1621.70     1576.69     25.10 o 
   3   3  12       26.76       22.88      5.01 o 
   4   3  12       16.17       30.11      8.62 o 
   5   3  12        2.84       14.69      6.73 o 
  -5   4  12       26.54       36.74      8.16 o 
  -4   4  12       18.51       27.80      9.62 o 
  -3   4  12      688.69      707.06     38.54 o 
  -2   4  12      292.28      295.93     20.96 o 
  -1   4  12       16.93       14.14      4.31 o 
   0   4  12       80.00       72.93      4.99 o 
   1   4  12        6.99        3.64      3.51 o 
   2   4  12      237.02      248.71      9.33 o 
   3   4  12      375.38      359.62     20.25 o 
   4   4  12       83.42       80.48     10.69 o 
   5   4  12       10.11       22.47     12.17 o 
  -5   5  12        0.16        0.79      5.58 o 
  -4   5  12       15.78        7.47      6.15 o 
  -3   5  12       18.22       36.22     10.14 o 
  -2   5  12       61.78       66.24      7.49 o 
  -1   5  12        5.53        6.21      2.57 o 
   0   5  12      560.47      574.52     19.31 o 
   1   5  12       89.71       92.08      6.72 o 
   2   5  12        3.53       -2.56      2.60 o 
   3   5  12       24.25       29.62      6.57 o 
   4   5  12       16.03        9.12      6.74 o 
   5   5  12        2.86        6.62      5.23 o 
  -5   6  12       25.70       29.64     10.35 o 
  -4   6  12       12.42        0.19      5.10 o 
  -3   6  12       13.67        8.93      7.61 o 
  -2   6  12      150.58      149.17     10.55 o 
  -1   6  12       51.83       35.49      7.99 o 
   0   6  12      110.28      109.50      6.36 o 
   1   6  12       34.20       24.55      3.88 o 
   2   6  12       31.56       35.28      4.36 o 
   3   6  12      378.67      406.05     21.79 o 
   4   6  12       19.20       18.22      6.31 o 
  -5   7  12        1.14        2.69      6.44 o 
  -4   7  12       55.06       53.56     12.23 o 
  -3   7  12       33.81       59.79      7.51 o 
  -2   7  12      180.22      179.69     11.42 o 
  -1   7  12      146.64      126.89      7.91 o 
   0   7  12      154.73      178.24      8.77 o 
   1   7  12      612.03      618.79     21.08 o 
   2   7  12      404.83      383.48     13.98 o 
   3   7  12      100.33      111.15      9.53 o 
   4   7  12        2.28        3.14      4.33 o 
  -5   8  12        1.05       -1.75      5.75 o 
  -4   8  12       15.09        8.40      7.37 o 
  -3   8  12      156.13      167.15     11.61 o 
  -2   8  12      210.39      185.61     11.62 o 
  -1   8  12      195.85      211.02     10.28 o 
   0   8  12       18.44       16.57      2.72 o 
   1   8  12      106.50      122.79      8.02 o 
   2   8  12        0.08       -3.87      3.87 o 
   3   8  12       10.54       10.95      3.15 o 
   4   8  12       34.55       29.95      7.74 o 
  -5   9  12       13.92       13.77      9.59 o 
  -4   9  12       33.50       33.35     10.36 o 
  -3   9  12       91.07       75.69      7.94 o 
  -2   9  12        0.01        1.30      2.38 o 
  -1   9  12      750.94      736.23     19.65 o 
   0   9  12        2.35        6.12      2.67 o 
   1   9  12       10.99       16.32      6.83 o 
   2   9  12        5.16        9.68      4.21 o 
   3   9  12        0.79        0.40      2.55 o 
   4   9  12       47.31       48.93      8.86 o 
  -4  10  12       95.28      108.12     17.84 o 
  -3  10  12        3.21       10.31      6.93 o 
  -2  10  12        1.11       -2.78      2.78 o 
  -1  10  12       23.26       30.28      5.31 o 
   0  10  12      809.69      816.24     20.26 o 
   1  10  12      167.68      162.75     13.89 o 
   2  10  12      106.13      108.70     10.16 o 
   3  10  12        9.62        9.38      3.47 o 
   4  10  12        1.62        4.77      3.93 o 
  -4  11  12       10.31       11.62      7.18 o 
  -3  11  12        3.15       -0.44      6.65 o 
  -2  11  12       17.36       11.33      5.18 o 
  -1  11  12      258.89      259.07     11.52 o 
   0  11  12       42.66       53.76      6.92 o 
   1  11  12       97.84      108.10     10.20 o 
   2  11  12       31.18       28.93      5.47 o 
   3  11  12        0.64       -0.70      2.85 o 
   4  11  12        0.01       11.05      7.44 o 
  -4  12  12       28.40       22.72      9.30 o 
  -3  12  12       12.45       13.60      7.91 o 
  -2  12  12        7.06        7.43      6.11 o 
  -1  12  12        0.01        4.68      2.66 o 
   0  12  12      185.72      177.16     11.95 o 
   1  12  12        0.05        0.03      3.97 o 
   2  12  12        2.31        6.81      3.74 o 
   3  12  12        0.21       -2.41      2.93 o 
  -4  13  12        8.94       20.16     10.13 o 
  -3  13  12        3.37        3.57      6.87 o 
  -2  13  12        2.82        7.03      6.12 o 
  -1  13  12       17.75       20.11      5.01 o 
   0  13  12       21.97       31.11      5.43 o 
   1  13  12        6.15        2.08      4.28 o 
   2  13  12       19.36       29.67      6.16 o 
   3  13  12       11.57       16.21      4.17 o 
  -3  14  12        4.34       12.15      6.47 o 
  -2  14  12       28.27       48.09     11.03 o 
  -1  14  12       33.78       28.75      6.37 o 
   0  14  12        4.47        7.94      5.68 o 
   1  14  12       13.96       18.40      5.17 o 
   2  14  12       20.62       29.50      6.19 o 
   3  14  12        3.73        6.46      3.81 o 
  -3  15  12        1.17        0.46      4.69 o 
  -2  15  12       42.07       43.47     10.85 o 
  -1  15  12        5.18        8.81     11.27 o 
   0  15  12      134.71      138.87     17.26 o 
   1  15  12       11.98        7.60      4.64 o 
   2  15  12       16.67       33.13      6.80 o 
  -2  16  12        0.15       -4.49      5.59 o 
  -1  16  12       79.36       93.62     10.74 o 
   0  16  12      214.42      247.72     17.58 o 
   1  16  12        1.60       10.30      4.24 o 
   2  16  12        1.13        1.73      3.35 o 
  -2  17  12       24.31       21.73      9.24 o 
  -1  17  12        8.76       11.10      6.00 o 
   0  17  12       27.07       35.02      6.63 o 
   1  17  12        7.65       17.40      5.93 o 
  -1  18  12       20.83       33.05      7.13 o 
   0  18  12        4.22        8.84      5.00 o 
  -5   0  13        0.36       -6.59      8.54 o 
  -3   0  13      562.80      485.98     33.39 o 
  -1   0  13       50.60       56.80     10.14 o 
   1   0  13       31.64       31.22      7.71 o 
   3   0  13      202.52      235.91     22.51 o 
  -5   1  13        0.08        2.82      4.20 o 
  -4   1  13       21.13       15.84      6.09 o 
  -3   1  13       28.47       31.55      6.60 o 
  -2   1  13       21.89       26.08      4.65 o 
  -1   1  13        5.41        7.57      3.24 o 
   0   1  13       37.08       19.31      4.49 o 
   1   1  13       13.64       13.53      3.45 o 
   2   1  13       20.35       15.70      3.32 o 
   3   1  13      107.62       87.87     11.49 o 
   4   1  13        0.20       -4.86      4.86 o 
  -5   2  13       15.36       18.09      7.70 o 
  -4   2  13        3.10       -4.50      4.50 o 
  -3   2  13      107.91      105.05     10.98 o 
  -2   2  13        2.14        2.54      4.24 o 
  -1   2  13        0.58        2.80      3.35 o 
   0   2  13       58.29       55.66     16.42 o 
   1   2  13       94.46       78.07      6.64 o 
   2   2  13        7.47       15.67      3.39 o 
   3   2  13        1.35       -0.71      4.53 o 
   4   2  13       30.34       38.70      7.14 o 
  -5   3  13       26.24       28.45      7.39 o 
  -4   3  13       75.08       80.37     10.73 o 
  -3   3  13      106.24      124.21     16.65 o 
  -2   3  13        6.12       11.51      4.67 o 
  -1   3  13       12.36        3.77      4.09 o 
   0   3  13       74.11       74.78      8.26 o 
   1   3  13       30.99       25.05      4.25 o 
   2   3  13      532.67      535.07     18.46 o 
   3   3  13      198.54      176.74     13.73 o 
   4   3  13        1.56        5.51      7.24 o 
  -5   4  13        4.43        5.23      6.94 o 
  -4   4  13        5.18        7.59      8.31 o 
  -3   4  13       72.83       63.40     12.27 o 
  -2   4  13       98.83      108.48      9.51 o 
  -1   4  13        7.01       -1.54      2.83 o 
   0   4  13       28.04       29.20      3.66 o 
   1   4  13      137.30      124.26      8.24 o 
   2   4  13       11.39       19.87      5.05 o 
   3   4  13       40.98       36.89      6.94 o 
   4   4  13       55.95       95.19     11.96 o 
  -5   5  13        1.04        4.93      5.66 o 
  -4   5  13       50.00       38.11     10.55 o 
  -3   5  13       42.96       46.40     10.54 o 
  -2   5  13       18.37       13.59      4.48 o 
  -1   5  13        0.10       -0.56      2.61 o 
   0   5  13        2.54        5.81      2.83 o 
   1   5  13       90.37       81.98      6.68 o 
   2   5  13      154.55      142.88      8.22 o 
   3   5  13      114.98       95.78     14.69 o 
   4   5  13        0.00       13.05      6.96 o 
  -5   6  13       15.71       24.90     11.22 o 
  -4   6  13       72.99       61.13     13.10 o 
  -3   6  13       38.93       24.62      7.75 o 
  -2   6  13       76.06       79.17      8.08 o 
  -1   6  13       10.36       12.91      3.12 o 
   0   6  13        7.83        9.63      2.71 o 
   1   6  13      239.79      239.97     11.23 o 
   2   6  13       27.26       26.28      4.40 o 
   3   6  13       63.60       58.46      9.28 o 
   4   6  13       28.93       44.48      8.92 o 
  -5   7  13        3.23        6.58      5.99 o 
  -4   7  13        0.00        2.49      6.74 o 
  -3   7  13       43.48       36.46      6.19 o 
  -2   7  13       41.10       33.20      6.08 o 
  -1   7  13      120.64      133.90      8.57 o 
   0   7  13       98.71       82.81      6.17 o 
   1   7  13       64.64       74.07      6.31 o 
   2   7  13       23.59       33.83      4.47 o 
   3   7  13        1.30        6.36      8.78 o 
   4   7  13        1.92        6.21      5.92 o 
  -4   8  13       28.56       48.08     12.39 o 
  -3   8  13       21.62       17.51      6.76 o 
  -2   8  13        8.00       10.53      3.80 o 
  -1   8  13       43.79       47.75      5.34 o 
   0   8  13       26.91       19.11      3.15 o 
   1   8  13        5.05        5.23      2.60 o 
   2   8  13       10.63       14.86      3.36 o 
   3   8  13      112.45      125.41     12.54 o 
   4   8  13       72.08       90.61     12.17 o 
  -4   9  13       96.38      102.99     17.79 o 
  -3   9  13        0.07        1.34      6.39 o 
  -2   9  13       64.03       63.69      7.23 o 
  -1   9  13       18.09       12.87      3.71 o 
   0   9  13      421.46      393.22     13.83 o 
   1   9  13      194.23      199.99      9.97 o 
   2   9  13       21.12        9.18      3.22 o 
   3   9  13        4.82        6.86      6.60 o 
   4   9  13        1.72       14.71      6.95 o 
  -4  10  13        1.66       12.60      8.37 o 
  -3  10  13        5.67       10.32      7.69 o 
  -2  10  13       19.99       16.50      4.71 o 
  -1  10  13        0.12        4.01      3.79 o 
   0  10  13        1.66        7.75      3.00 o 
   1  10  13        4.90        0.42      3.40 o 
   2  10  13        0.37        2.73      5.40 o 
   3  10  13        4.97        1.37      4.93 o 
  -4  11  13        3.74        6.86      5.14 o 
  -3  11  13       34.80       33.55     10.43 o 
  -2  11  13        0.00       -3.03      5.52 o 
  -1  11  13       20.81       25.54      4.75 o 
   0  11  13       80.77       72.21     12.31 o 
   1  11  13       30.83       33.48     10.73 o 
   2  11  13       23.80       22.71      5.25 o 
   3  11  13        0.41        4.59      4.72 o 
  -3  12  13        6.95       12.75      7.51 o 
  -2  12  13        1.07       -0.38      4.38 o 
  -1  12  13        0.08       -2.22      4.25 o 
   0  12  13      218.16      240.64     22.74 o 
   1  12  13        1.03        4.33      8.02 o 
   2  12  13       19.38       15.12     12.56 o 
   3  12  13       29.50       52.64     12.33 o 
  -3  13  13        6.34       14.63      7.84 o 
  -2  13  13        2.51       -0.37      4.22 o 
  -1  13  13       15.83       16.58      5.53 o 
   0  13  13       49.64       53.27     11.01 o 
   1  13  13        9.11       10.46      4.62 o 
   2  13  13       18.12       26.87      6.18 o 
   3  13  13        6.97       -5.67      6.39 o 
  -3  14  13       34.40       42.58     11.23 o 
  -2  14  13        0.53        4.19      4.47 o 
  -1  14  13       11.77       18.47      6.02 o 
   0  14  13       29.67       39.89      9.92 o 
   1  14  13        2.80        4.57      3.25 o 
   2  14  13        2.56        9.87      4.52 o 
  -2  15  13        5.53       18.17      7.94 o 
  -1  15  13      142.61      149.18     12.96 o 
   0  15  13       23.00       22.70      8.72 o 
   1  15  13       23.38       14.17      5.94 o 
   2  15  13        2.49       12.22      4.38 o 
  -2  16  13        8.88       18.95      7.84 o 
  -1  16  13        5.68       10.61      7.83 o 
   0  16  13       21.83       13.04     10.94 o 
   1  16  13       20.13       30.84      6.88 o 
  -1  17  13       17.70       43.45     12.42 o 
   0  17  13       14.77       16.40      6.07 o 
  -4   0  14       15.50       26.60     10.49 o 
  -2   0  14       13.64        9.11      4.73 o 
   0   0  14       76.02       74.60     11.49 o 
   2   0  14        0.15        5.88      4.55 o 
   4   0  14        7.36       15.89      7.55 o 
  -5   1  14        0.07        1.36      9.63 o 
  -4   1  14        5.74        3.90     10.57 o 
  -3   1  14        4.59        1.19      3.89 o 
  -2   1  14        4.19        8.41      3.95 o 
  -1   1  14        0.55       -1.09      4.44 o 
   0   1  14        0.12       -0.71      3.96 o 
   1   1  14       42.11       58.57      7.91 o 
   2   1  14       84.61      100.16      7.31 o 
   3   1  14       48.83       65.46      8.89 o 
   4   1  14        0.01       -4.49      4.49 o 
  -5   2  14       10.50        5.46      4.86 o 
  -4   2  14        7.86        5.10      4.57 o 
  -3   2  14        0.98        0.77      4.61 o 
  -2   2  14       17.30       30.57      6.58 o 
  -1   2  14       87.49       80.00      7.75 o 
   0   2  14      225.21      225.86     20.81 o 
   1   2  14       16.08       10.62      4.64 o 
   2   2  14       51.56       56.19      5.51 o 
   3   2  14       58.48       60.10      8.86 o 
   4   2  14       15.68       10.69      6.37 o 
  -5   3  14        3.88       14.41      6.41 o 
  -4   3  14        7.46        5.35      6.93 o 
  -3   3  14        4.22        8.73      5.97 o 
  -2   3  14      123.11      120.79     10.59 o 
  -1   3  14        0.74        2.12      3.48 o 
   0   3  14       63.15       61.40      7.75 o 
   1   3  14       74.58       83.45      9.30 o 
   2   3  14      211.85      230.17     12.43 o 
   3   3  14        0.79       -2.52      6.44 o 
   4   3  14       19.45       28.98      7.15 o 
  -4   4  14        1.99       -3.76      5.92 o 
  -3   4  14      244.19      247.39     15.88 o 
  -2   4  14        8.99        5.85      3.10 o 
  -1   4  14      254.22      265.05     12.09 o 
   0   4  14       29.91       35.30      5.79 o 
   1   4  14       31.95       32.96      4.84 o 
   2   4  14       36.58       36.68      8.76 o 
   3   4  14        0.86        3.39      9.43 o 
   4   4  14        1.56        0.44      8.53 o 
  -4   5  14       31.43       17.50      7.87 o 
  -3   5  14       90.79       92.31      9.89 o 
  -2   5  14        3.32        4.36      3.11 o 
  -1   5  14        6.66        2.87      2.35 o 
   0   5  14       36.39       35.68      4.34 o 
   1   5  14      142.35      150.01      9.40 o 
   2   5  14        6.00       11.97      4.42 o 
   3   5  14       46.23       52.95     20.10 o 
   4   5  14       18.65       24.31      6.48 o 
  -4   6  14       26.16       26.62      9.55 o 
  -3   6  14       99.18       82.18      9.01 o 
  -2   6  14       13.21        9.30      2.71 o 
  -1   6  14       95.79       85.55      7.09 o 
   0   6  14       14.80       12.36      2.92 o 
   1   6  14        4.71        9.40      3.26 o 
   2   6  14      155.73      136.97     11.39 o 
   3   6  14       30.25       29.32      5.06 o 
   4   6  14       13.56       12.07      5.16 o 
  -4   7  14       38.55       39.34     11.64 o 
  -3   7  14        5.64        9.63      4.62 o 
  -2   7  14        0.00        5.97      3.60 o 
  -1   7  14        3.81        4.62      2.73 o 
   0   7  14        0.01       -3.17      3.74 o 
   1   7  14      100.96      111.85      9.40 o 
   2   7  14       37.08       53.43      7.40 o 
   3   7  14       15.69       10.84     10.55 o 
   4   7  14        3.89       13.58     10.09 o 
  -4   8  14        9.61       25.41     10.78 o 
  -3   8  14        3.27        1.66      2.76 o 
  -2   8  14        6.31        1.28      3.38 o 
  -1   8  14       17.16       16.20      3.52 o 
   0   8  14        0.21       -0.52      3.75 o 
   1   8  14      201.08      201.90     10.42 o 
   2   8  14       26.69       25.19      5.28 o 
   3   8  14       13.06       14.39      7.52 o 
  -4   9  14        3.55       10.47      7.39 o 
  -3   9  14       11.03       15.38      8.00 o 
  -2   9  14       12.99       17.66      4.56 o 
  -1   9  14      123.42      124.27      8.42 o 
   0   9  14       71.86       69.24      8.31 o 
   1   9  14       35.84       55.55      9.45 o 
   2   9  14       33.88       41.68      6.44 o 
   3   9  14       99.80      115.97     11.49 o 
  -4  10  14        0.82       14.30      8.69 o 
  -3  10  14        5.75       21.36      8.93 o 
  -2  10  14       19.36       30.93      5.67 o 
  -1  10  14       16.30       12.05      5.48 o 
   0  10  14      271.01      273.18     26.76 o 
   1  10  14       18.63       19.36      5.08 o 
   2  10  14       25.73       37.23      6.66 o 
   3  10  14       22.82       12.14      6.16 o 
  -3  11  14       14.25       15.82      7.23 o 
  -2  11  14        0.21       -1.54      3.81 o 
  -1  11  14        5.27       13.27      3.77 o 
   0  11  14       25.23       35.67      9.63 o 
   1  11  14        4.00       13.87      5.01 o 
   2  11  14        4.27       -1.67      3.71 o 
   3  11  14       28.40       31.42     10.14 o 
  -3  12  14        8.87        2.75      6.03 o 
  -2  12  14        1.67       -2.38      3.98 o 
  -1  12  14        2.81        2.23      6.14 o 
   0  12  14        0.47       -4.12      4.12 o 
   1  12  14        7.99        8.02      4.13 o 
   2  12  14        7.13        7.91      4.15 o 
  -3  13  14        0.73       11.40      7.46 o 
  -2  13  14        4.80       18.35      7.81 o 
  -1  13  14        0.62        8.13      6.93 o 
   0  13  14       17.51       19.92      7.28 o 
   1  13  14       18.49       12.19      4.38 o 
   2  13  14        1.44        6.05      4.11 o 
  -2  14  14       36.38       35.89      9.83 o 
  -1  14  14       21.48       29.35     10.45 o 
   0  14  14        6.34        9.28      6.00 o 
   1  14  14       42.99       53.68      8.60 o 
   2  14  14        0.00        8.54      4.33 o 
  -1  15  14       41.70       62.23     13.33 o 
   0  15  14        0.00       -7.27      7.27 o 
   1  15  14        3.71        6.66      4.30 o 
  -3   0  15       67.57       65.34     13.18 o 
  -1   0  15       19.72       34.62      9.36 o 
   1   0  15       85.79      106.41     14.98 o 
   3   0  15        0.94       21.17      9.68 o 
  -4   1  15        0.65        3.23      4.52 o 
  -3   1  15       23.15       23.04      5.90 o 
  -2   1  15       68.84       82.48      7.72 o 
  -1   1  15       94.46       97.33      9.82 o 
   0   1  15       99.34       77.44      8.81 o 
   1   1  15      105.13       88.01     11.18 o 
   2   1  15       25.29       26.36      4.40 o 
   3   1  15        1.26        1.28      5.03 o 
   4   1  15       13.07       10.86     12.47 o 
  -4   2  15        7.54        5.37      4.59 o 
  -3   2  15       35.49       40.47     16.73 o 
  -2   2  15       22.21       26.55      4.82 o 
  -1   2  15       69.04       71.51      8.57 o 
   0   2  15       23.54       20.83      5.68 o 
   1   2  15       38.26       68.20      9.24 o 
   2   2  15        0.73       10.23      4.49 o 
   3   2  15        4.72       17.56      5.65 o 
   4   2  15        3.46        7.67      5.24 o 
  -4   3  15       66.18       69.04     14.13 o 
  -3   3  15       99.44       96.17     10.63 o 
  -2   3  15       18.94       28.95      4.89 o 
  -1   3  15      100.97      103.56      7.88 o 
   0   3  15      122.89      104.49     10.50 o 
   1   3  15        0.44       -3.05      3.93 o 
   2   3  15       25.00       20.82      5.69 o 
   3   3  15        5.14        6.89      4.33 o 
  -4   4  15       69.34       43.05     12.30 o 
  -3   4  15        1.07       13.84      5.31 o 
  -2   4  15        3.92        5.83      4.41 o 
  -1   4  15       78.53       86.63      7.27 o 
   0   4  15       16.49       15.56      9.21 o 
   1   4  15       18.05       17.14      5.78 o 
   2   4  15       31.88       39.73      7.39 o 
   3   4  15        4.80        4.17      3.95 o 
  -4   5  15        0.54       -2.28      5.33 o 
  -3   5  15       73.76       81.88     12.49 o 
  -2   5  15        0.14        0.05      2.86 o 
  -1   5  15       13.49       14.21      3.54 o 
   0   5  15        4.78        3.78      3.20 o 
   1   5  15        0.19        5.16      4.25 o 
   2   5  15      226.85      214.67     14.73 o 
   3   5  15       20.79       10.49      9.15 o 
  -4   6  15       24.89       32.10      7.08 o 
  -3   6  15       10.60        5.93      5.51 o 
  -2   6  15        6.05        1.86      2.85 o 
  -1   6  15        1.75        2.45      3.12 o 
   0   6  15       28.33       49.86      7.11 o 
   1   6  15       35.46       36.60      6.63 o 
   2   6  15       10.63       24.35      5.43 o 
   3   6  15        5.84       10.66      4.16 o 
  -4   7  15        4.36       10.39      6.25 o 
  -3   7  15        7.78        4.18      5.38 o 
  -2   7  15        1.38        8.34      5.06 o 
  -1   7  15       18.02       27.80      4.55 o 
   0   7  15        1.25        3.16      3.81 o 
   1   7  15        2.67        5.08      3.64 o 
   2   7  15        5.90        3.34      3.69 o 
   3   7  15        0.85       -1.07      3.90 o 
  -4   8  15       11.86       16.86      8.52 o 
  -3   8  15        0.71        1.36      3.48 o 
  -2   8  15       94.80       80.50      7.41 o 
  -1   8  15      109.67      102.05      7.87 o 
   0   8  15        2.93        8.17      3.84 o 
   1   8  15        4.44        1.48      3.13 o 
   2   8  15       16.06        9.38      4.48 o 
   3   8  15       14.18        3.57     10.02 o 
  -3   9  15       26.93       24.70      9.92 o 
  -2   9  15       32.59       36.38      6.36 o 
  -1   9  15        8.27       11.44      3.91 o 
   0   9  15      228.50      220.60     15.65 o 
   1   9  15        3.06        9.10      4.55 o 
   2   9  15       37.00       31.88     10.17 o 
   3   9  15        0.64       -0.22      3.45 o 
  -3  10  15        1.26       -0.77      5.14 o 
  -2  10  15        0.15        5.87      5.22 o 
  -1  10  15       31.02       34.24      9.27 o 
   0  10  15       48.78       47.10      7.26 o 
   1  10  15       10.50       30.45      6.50 o 
   2  10  15       21.73       12.09      8.09 o 
  -3  11  15        1.85        9.39      6.88 o 
  -2  11  15       45.98       56.54      8.82 o 
  -1  11  15       74.88       73.57     13.91 o 
   0  11  15        0.92        0.35      5.52 o 
   1  11  15       17.66       23.94      6.29 o 
   2  11  15        0.95       -3.82      4.82 o 
  -2  12  15        1.17       11.75      5.37 o 
  -1  12  15       35.10       25.10      9.40 o 
   0  12  15        2.11        2.15      4.84 o 
   1  12  15        9.33       19.55      5.93 o 
   2  12  15        0.09       -7.80      7.80 o 
  -2  13  15        6.07       18.16      6.15 o 
  -1  13  15        3.60        4.92      6.69 o 
   0  13  15        0.02       -0.63      5.68 o 
   1  13  15       20.08       24.71      6.35 o 
  -1  14  15       17.68       13.45      8.53 o 
   0  14  15        8.16        3.21      5.23 o 
  -4   0  16        2.72       18.69      8.56 o 
  -2   0  16       29.70       41.44     10.02 o 
   0   0  16        0.96       18.93      7.58 o 
   2   0  16       57.67       84.85     15.65 o 
  -4   1  16        0.19        6.53      5.38 o 
  -3   1  16        3.31        6.96      6.59 o 
  -2   1  16       25.23       29.00      6.29 o 
  -1   1  16        3.44        6.80      4.04 o 
   0   1  16        8.77        2.84      3.56 o 
   1   1  16        4.58        4.88      3.93 o 
   2   1  16       16.27       32.25      5.49 o 
   3   1  16        8.01       21.55      5.78 o 
  -4   2  16       22.36       27.37     10.58 o 
  -3   2  16        0.33        5.28      4.72 o 
  -2   2  16        0.14        2.56      2.81 o 
  -1   2  16        7.28        5.09      3.10 o 
   0   2  16        8.83       11.59      4.25 o 
   1   2  16       10.31       13.68      5.21 o 
   2   2  16      120.92      133.15     10.18 o 
   3   2  16        0.27        2.49      3.81 o 
  -4   3  16       18.12       29.12     10.30 o 
  -3   3  16        0.17        2.31      5.64 o 
  -2   3  16        0.77        0.49      5.38 o 
  -1   3  16       15.48       16.35      4.45 o 
   0   3  16       44.81       33.91      6.44 o 
   1   3  16        6.14       10.54      5.02 o 
   2   3  16        2.89        7.01      4.62 o 
   3   3  16        0.60        7.61      4.88 o 
  -4   4  16        0.02        1.99      4.78 o 
  -3   4  16       40.90       54.94      9.48 o 
  -2   4  16        2.74        4.25      2.77 o 
  -1   4  16        2.42        1.71      2.63 o 
   0   4  16        1.43        0.82      6.64 o 
   1   4  16      139.24      133.66     12.53 o 
   2   4  16        1.18        6.27      4.09 o 
   3   4  16       19.92       25.37      6.84 o 
  -3   5  16       23.29       23.98      8.67 o 
  -2   5  16        8.46       12.23      3.31 o 
  -1   5  16       23.66       22.54      4.46 o 
   0   5  16       27.96       28.25      5.72 o 
   1   5  16      127.98      125.07     21.26 o 
   2   5  16        0.70        5.21      3.88 o 
   3   5  16        1.58       13.01      7.15 o 
  -3   6  16       11.65        4.37      3.46 o 
  -2   6  16       19.28       22.62      4.19 o 
  -1   6  16        0.26       -0.24      4.04 o 
   0   6  16        6.85        3.55      8.24 o 
   1   6  16       39.78       46.54      7.88 o 
   2   6  16       66.37       58.28      8.21 o 
   3   6  16        6.88       -0.61      3.69 o 
  -3   7  16        2.01        1.29      7.54 o 
  -2   7  16       27.12       35.44      5.28 o 
  -1   7  16        0.73       11.20      4.76 o 
   0   7  16       48.31       41.10      7.17 o 
   1   7  16        5.00        7.76      5.53 o 
   2   7  16       10.17       12.34      7.26 o 
  -3   8  16        8.62        8.64      5.57 o 
  -2   8  16        3.60        2.43      3.94 o 
  -1   8  16      108.49       98.09     10.56 o 
   0   8  16        5.70        5.08      3.46 o 
   1   8  16        3.73        0.64      4.01 o 
   2   8  16       15.78       19.22      8.55 o 
  -3   9  16        7.47        2.16      5.72 o 
  -2   9  16        3.40        8.87      4.40 o 
  -1   9  16        3.79        9.88      4.57 o 
   0   9  16        0.03        3.69      3.72 o 
   1   9  16        5.54       12.74      6.90 o 
   2   9  16        0.00        1.85      5.73 o 
  -2  10  16        1.92       15.79      5.57 o 
  -1  10  16      154.00      165.04     13.12 o 
   0  10  16       51.20       48.23      7.47 o 
   1  10  16        8.56        6.84      6.70 o 
   2  10  16       23.58       27.82      9.89 o 
  -2  11  16       40.44       67.19     15.03 o 
  -1  11  16        0.06        8.33      6.48 o 
   0  11  16        5.91       -3.92      6.32 o 
   1  11  16        0.26        1.08      5.74 o 
  -1  12  16        8.51        9.59      6.12 o 
   0  12  16        0.73       -7.82      7.82 o 
   1  12  16        1.49        9.21      5.15 o 
  -3   0  17        0.02       -3.84      5.82 o 
  -1   0  17       22.27       11.38      6.49 o 
   1   0  17       39.67       51.80     11.81 o 
  -3   1  17        0.05        4.92      3.69 o 
  -2   1  17       18.98       19.57      5.15 o 
  -1   1  17       23.39       28.76      6.27 o 
   0   1  17       44.76       51.33      8.28 o 
   1   1  17        7.33       10.71      4.79 o 
   2   1  17       35.63       43.72      8.01 o 
  -3   2  17       32.73       33.23      5.93 o 
  -2   2  17        5.88        5.98      4.23 o 
  -1   2  17        6.01        5.59      3.78 o 
   0   2  17        5.21        4.80      4.60 o 
   1   2  17       47.04       73.59     10.34 o 
   2   2  17        4.53        4.94      4.58 o 
  -3   3  17        4.75       11.37      4.21 o 
  -2   3  17        3.23       10.23      3.86 o 
  -1   3  17        6.16        3.67      6.96 o 
   0   3  17       38.34       28.26     13.02 o 
   1   3  17       37.39       60.86      9.07 o 
   2   3  17       13.06       16.95      9.06 o 
  -3   4  17       10.61       10.15      7.46 o 
  -2   4  17        2.24        2.85      3.50 o 
  -1   4  17        1.64       -1.93      3.60 o 
   0   4  17        2.59        7.89      3.53 o 
   1   4  17       10.25       24.10      6.58 o 
   2   4  17       50.54       35.24      7.29 o 
  -3   5  17        0.93        7.90      4.70 o 
  -2   5  17        8.45        0.95      3.51 o 
  -1   5  17       44.84       51.65      8.69 o 
   0   5  17       14.34        8.04      6.49 o 
   1   5  17      148.46      165.69     14.35 o 
   2   5  17      116.27      130.30     12.50 o 
  -3   6  17        0.00       -0.67      3.43 o 
  -2   6  17        7.48        9.03      3.96 o 
  -1   6  17        9.72       27.21      6.44 o 
   0   6  17        0.81        3.80      3.73 o 
   1   6  17       20.34       37.55      7.46 o 
   2   6  17       82.76      102.60     16.98 o 
  -2   7  17        0.00        2.58      4.14 o 
  -1   7  17       75.79       74.38      9.79 o 
   0   7  17        2.61       -0.09      3.93 o 
   1   7  17        3.24        8.99      4.52 o 
   2   7  17        5.15        6.29      7.41 o 
  -2   8  17        0.70        0.17      8.76 o 
  -1   8  17       36.49       40.06      7.08 o 
   0   8  17        9.62        3.19      7.27 o 
   1   8  17        9.37       -1.68      5.11 o 
  -2   9  17        4.63        1.98      5.73 o 
  -1   9  17        7.55       16.93      5.37 o 
   0   9  17        1.82        0.26      3.82 o 
   1   9  17        9.66       24.23      9.34 o 
  -1  10  17        1.31       14.64      7.99 o 
   0  10  17        2.88        2.94      3.63 o 
  -2   0  18       64.14       77.66     14.70 o 
   0   0  18        0.70        2.84      6.50 o 
   2   0  18       55.63       59.97     13.19 o 
  -2   1  18       17.12       27.72      6.74 o 
  -1   1  18        5.38       -3.68      4.02 o 
   0   1  18       13.72        3.90      8.21 o 
   1   1  18        4.50       17.03      5.55 o 
   2   1  18        7.28       11.73      4.84 o 
  -2   2  18       28.69       49.12      8.42 o 
  -1   2  18        5.18        1.35      3.23 o 
   0   2  18        5.55        8.97      4.77 o 
   1   2  18        0.36        5.05     12.74 o 
   2   2  18        7.05       14.86      6.46 o 
  -2   3  18        6.32        9.57      4.86 o 
  -1   3  18       28.63       30.47      6.98 o 
   0   3  18        6.90       15.41      5.49 o 
   1   3  18        4.28       11.41      5.16 o 
  -2   4  18        9.69        2.87      4.10 o 
  -1   4  18       11.40        8.51     10.20 o 
   0   4  18        0.05       -0.93      4.79 o 
   1   4  18       85.89      115.28     12.35 o 
  -2   5  18        0.04        8.82      4.72 o 
  -1   5  18        1.01        2.58      5.74 o 
   0   5  18       10.68       25.54      6.66 o 
   1   5  18        0.38        1.79      3.44 o 
  -2   6  18        0.77        1.78      3.72 o 
  -1   6  18       21.89       41.51      7.88 o 
   0   6  18       12.83        5.03      3.49 o 
   1   6  18       16.25       13.67      5.98 o 
  -1   7  18        1.63       11.67      4.81 o 
   0   7  18        1.87       -1.05     14.39 o 
   0   8  18        0.93       -3.97      4.36 o 
  -1   0  19        0.97        1.80      5.94 o 
  -1   1  19       22.16       18.94      5.56 o 
   0   1  19        1.42        0.76      5.63 o 
  -1   2  19        0.47       -1.63      6.49 o 
   0   2  19        2.66       10.77      5.31 o 
  -1   3  19        4.56        3.53      4.07 o 
   0   3  19        0.48        2.75      4.00 o 
                                                 
